# Supplementary material for: N,N′-Diacetyl-N′-[(4-nitro­phen­oxy)acetyl]acetohydrazide
Source: Acta Crystallogr Sect E Struct Rep Online. 2009 Jan 23;65(Pt 2):o372. doi: 10.1107/S1600536809002232 (PMC2968174; doi:10.1107/S1600536809002232)
Supplement: Supplementary file 1 [file e-65-0o372-sup1.cif]

##############################################################################
###                                                                        ###
###        Electronic paper (Acta Crystallographica Section E)             ###
###                                                                        ###
##############################################################################
#                                                                            #
# This CIF contains the data in a paper accepted for publication in Acta     #
# Crystallographica Section E. It conforms to the requirements of Notes      #
# for Authors for Section E, and has been peer reviewed under the auspices   #
# of the IUCr Commission on Journals.                                        #
#                                                                            #
# Full details of the Crystallographic Information File format               #
# are given in the paper "The Crystallographic Information File (CIF):       #
# a New Standard Archive File for Crystallography" by S. R. Hall, F. H.      #
# Allen and I. D. Brown [Acta Cryst. (1991), A47, 655-685].                  #
#                                                                            #
# The current version of the core CIF dictionary is obtainable from          #
# ftp://ftp.iucr.org/pub/cif_core.dic. The current version number is 2.4.    #
#                                                                            #
# Software is freely available for graphical display of the structure(s) in  #
# this CIF.  For information consult the CIF home page http://www.iucr.org/  #
# cif/home.html                                                              #
#                                                                            #
# This file may be used for bona fide research purposes within the           #
# scientific community so long as proper attribution is given to the journal # 
# article from which it was obtained.                                        #
#                                                                            #
##############################################################################
                                             
data_I
_audit_creation_method     SHELXL97
_chemical_name_systematic
;
<i>N</i>,<i>N</i>'-Diacetyl-<i>N</i>'-[(4-nitrophenoxy)acetyl]acetohydrazide
;
_chemical_name_common     ?
_chemical_formula_moiety     'C14 H15 N3 O7'
_chemical_formula_sum     'C14 H15 N3 O7'
_chemical_formula_iupac     'C14 H15 N3 O7'
_chemical_formula_weight     337.29
_chemical_melting_point     ?
_symmetry_cell_setting     monoclinic
_symmetry_space_group_name_H-M     'P 21/c'
_symmetry_space_group_name_HALL     '-P 2ybc'
loop_
    _symmetry_equiv_pos_as_xyz
    'x, y, z'
    '-x, y+1/2, -z+1/2'
    '-x, -y, -z'
    'x, -y-1/2, z-1/2'
_cell_length_a     14.949(3)
_cell_length_b     11.723(2)
_cell_length_c     23.034(7)
_cell_angle_alpha     90.00
_cell_angle_beta     127.73(2)
_cell_angle_gamma     90.00
_cell_volume     3192.6(15)
_cell_formula_units_Z     8
_cell_measurement_reflns_used     5002
_cell_measurement_theta_min     1.722
_cell_measurement_theta_max     27.682
_cell_measurement_temperature     113(2)
_exptl_crystal_description     block
_exptl_crystal_colour     yellow
_exptl_crystal_size_max     0.28
_exptl_crystal_size_mid     0.24
_exptl_crystal_size_min     0.18
_exptl_crystal_density_diffrn     1.403
_exptl_crystal_density_meas     ?
_exptl_crystal_density_method     'not measured'
_exptl_crystal_F_000     1408
_exptl_absorpt_coefficient_mu     0.114
_exptl_absorpt_correction_type     multi-scan
_exptl_absorpt_process_details     '(CrystalClear; Rigaku, 2005)'
_exptl_absorpt_correction_T_min     0.9687
_exptl_absorpt_correction_T_max     0.9797
_exptl_special_details
;
;
_diffrn_ambient_temperature     113(2)
_diffrn_radiation_type     MoK\a
_diffrn_radiation_wavelength     0.71073
_diffrn_radiation_source     'rotating anode'
_diffrn_radiation_monochromator     confocal
_diffrn_measurement_device_type     'Rigaku Saturn'
_diffrn_measurement_method     \w
_diffrn_detector_area_resol_mean     ?
_diffrn_reflns_number     21295
_diffrn_reflns_av_R_equivalents     0.0820
_diffrn_reflns_av_sigmaI/netI     0.0818
_diffrn_reflns_theta_min     3.10
_diffrn_reflns_theta_max     25.01
_diffrn_reflns_theta_full     25.01
_diffrn_measured_fraction_theta_max     0.998
_diffrn_measured_fraction_theta_full     0.998
_diffrn_reflns_limit_h_min     -16
_diffrn_reflns_limit_h_max     17
_diffrn_reflns_limit_k_min     -13
_diffrn_reflns_limit_k_max     13
_diffrn_reflns_limit_l_min     -25
_diffrn_reflns_limit_l_max     27
_diffrn_standards_number     0
_diffrn_standards_interval_count     0
_diffrn_standards_interval_time     0
_diffrn_standards_decay_%     0
_refine_special_details
;
Refinement of <i>F</i>^2^ against ALL reflections. The weighted <i>R</i>-factor
<i>wR</i> and goodness of fit <i>S</i> are based on <i>F</i>^2^, conventional
<i>R</i>-factors <i>R</i> are based on <i>F</i>, with <i>F</i> set to zero for
negative <i>F</i>^2^. The threshold expression of <i>F</i>^2^ >
\s(<i>F</i>^2^) is used only for calculating <i>R</i>-factors(gt) <i>etc</i>.
and is not relevant to the choice of reflections for refinement.
<i>R</i>-factors based on <i>F</i>^2^ are statistically about twice as large
as those based on <i>F</i>, and <i>R</i>- factors based on ALL data will be
even larger.
;
_reflns_number_total     5619
_reflns_number_gt     2699
_reflns_threshold_expression     I>2\s(I)
_refine_ls_structure_factor_coef     Fsqd
_refine_ls_matrix_type     full
_refine_ls_R_factor_all     0.1212
_refine_ls_R_factor_gt     0.0572
_refine_ls_wR_factor_gt     0.1221
_refine_ls_wR_factor_ref     0.1518
_refine_ls_goodness_of_fit_ref     0.901
_refine_ls_restrained_S_all     0.901
_refine_ls_number_reflns     5619
_refine_ls_number_parameters     439
_refine_ls_number_restraints     0
_refine_ls_hydrogen_treatment     constr
_refine_ls_weighting_scheme     calc
_refine_ls_weighting_details
               'calc w = 1/[\s^2^(Fo^2^)+(0.0651P)^2^] where P=(Fo^2^+2Fc^2^)/3'
_atom_sites_solution_hydrogens     geom
_atom_sites_solution_primary     direct
_atom_sites_solution_secondary     difmap
_refine_ls_shift/su_max     0.001
_refine_ls_shift/su_mean     0.000
_refine_diff_density_max     0.192
_refine_diff_density_min     -0.238
_refine_ls_extinction_method     none
_refine_ls_extinction_coef     ?
loop_
    _atom_type_symbol
    _atom_type_description
    _atom_type_scat_dispersion_real
    _atom_type_scat_dispersion_imag
    _atom_type_scat_source
    'C' 'C' 0.0033 0.0016
                         'International Tables Vol C Tables 4.2.6.8 and 6.1.1.4'
    'H' 'H' 0.0000 0.0000
                         'International Tables Vol C Tables 4.2.6.8 and 6.1.1.4'
    'N' 'N' 0.0061 0.0033
                         'International Tables Vol C Tables 4.2.6.8 and 6.1.1.4'
    'O' 'O' 0.0106 0.0060
                         'International Tables Vol C Tables 4.2.6.8 and 6.1.1.4'
_computing_data_collection     'CrystalClear (Rigaku, 2005)'
_computing_cell_refinement     'CrystalClear (Rigaku, 2005)'
_computing_data_reduction     'CrystalClear (Rigaku, 2005)'
_computing_structure_solution     'SHELXTL (Sheldrick, 2008)'
_computing_structure_refinement     'SHELXTL (Sheldrick, 2008)'
_computing_molecular_graphics     'SHELXTL (Sheldrick, 2008)'
_computing_publication_material     'SHELXTL (Sheldrick, 2008)'
loop_
    _atom_site_type_symbol
    _atom_site_label
    _atom_site_fract_x
    _atom_site_fract_y
    _atom_site_fract_z
    _atom_site_U_iso_or_equiv
    _atom_site_adp_type
    _atom_site_calc_flag
    _atom_site_refinement_flags
    _atom_site_occupancy
    _atom_site_disorder_assembly
    _atom_site_disorder_group
    O O8 0.2333(2) 0.8689(2) 0.21267(15) 0.0989(9) Uani d . 1 . .
    O O9 0.1368(3) 0.8437(2) 0.25247(17) 0.1111(11) Uani d . 1 . .
    O O10 0.42854(18) 0.40509(18) 0.37921(12) 0.0621(6) Uani d . 1 . .
    O O11 0.6321(2) 0.49597(19) 0.46900(13) 0.0748(7) Uani d . 1 . .
    O O12 0.6482(2) 0.2300(2) 0.36527(15) 0.0855(8) Uani d . 1 . .
    O O13 0.8291(2) 0.3120(2) 0.57451(13) 0.0753(7) Uani d . 1 . .
    O O14 0.9409(3) 0.5835(2) 0.52505(16) 0.0881(8) Uani d . 1 . .
    N N4 0.2110(3) 0.8155(2) 0.24781(17) 0.0722(8) Uani d . 1 . .
    N N5 0.7227(2) 0.38153(19) 0.44137(13) 0.0484(6) Uani d . 1 . .
    N N6 0.8218(2) 0.43821(19) 0.49755(14) 0.0488(6) Uani d . 1 . .
    C C15 0.4096(3) 0.5723(3) 0.30951(17) 0.0579(9) Uani d . 1 . .
    H H15A 0.4643 0.5466 0.3054 0.070 Uiso calc R 1 . .
    C C16 0.3531(3) 0.6740(3) 0.27690(17) 0.0606(9) Uani d . 1 . .
    H H16A 0.3689 0.7169 0.2502 0.073 Uiso calc R 1 . .
    C C17 0.2740(3) 0.7106(3) 0.28447(16) 0.0528(8) Uani d . 1 . .
    C C18 0.2493(3) 0.6498(3) 0.32446(17) 0.0620(9) Uani d . 1 . .
    H H18A 0.1958 0.6767 0.3294 0.074 Uiso calc R 1 . .
    C C19 0.3051(3) 0.5486(3) 0.35685(18) 0.0591(9) Uani d . 1 . .
    H H19A 0.2902 0.5070 0.3844 0.071 Uiso calc R 1 . .
    C C20 0.3834(3) 0.5094(3) 0.34818(17) 0.0500(8) Uani d . 1 . .
    C C21 0.5136(3) 0.3581(3) 0.37718(17) 0.0560(9) Uani d . 1 . .
    H H21A 0.4929 0.3675 0.3285 0.067 Uiso calc R 1 . .
    H H21B 0.5209 0.2771 0.3879 0.067 Uiso calc R 1 . .
    C C22 0.6249(3) 0.4171(3) 0.43298(17) 0.0534(8) Uani d . 1 . .
    C C23 0.7331(3) 0.2802(3) 0.4132(2) 0.0615(10) Uani d . 1 . .
    C C24 0.8493(3) 0.2430(3) 0.4436(2) 0.0771(11) Uani d . 1 . .
    H H24A 0.8452 0.1809 0.4149 0.116 Uiso calc R 1 . .
    H H24B 0.8886 0.2185 0.4935 0.116 Uiso calc R 1 . .
    H H24C 0.8893 0.3055 0.4421 0.116 Uiso calc R 1 . .
    C C25 0.8679(3) 0.3978(3) 0.56963(19) 0.0574(9) Uani d . 1 . .
    C C26 0.9615(3) 0.4641(3) 0.6347(2) 0.0828(11) Uani d . 1 . .
    H H26A 0.9821 0.4286 0.6789 0.124 Uiso calc R 1 . .
    H H26B 0.9365 0.5407 0.6321 0.124 Uiso calc R 1 . .
    H H26C 1.0259 0.4656 0.6349 0.124 Uiso calc R 1 . .
    C C27 0.8542(3) 0.5358(3) 0.4788(2) 0.0609(9) Uani d . 1 . .
    C C28 0.7769(3) 0.5723(3) 0.4003(2) 0.0857(12) Uani d . 1 . .
    H H28A 0.8077 0.6384 0.3937 0.129 Uiso calc R 1 . .
    H H28B 0.7040 0.5906 0.3872 0.129 Uiso calc R 1 . .
    H H28C 0.7693 0.5116 0.3697 0.129 Uiso calc R 1 . .
    O O1 0.1627(3) 0.1506(2) 0.30176(15) 0.0978(10) Uani d . 1 . .
    O O2 0.2870(3) 0.1469(3) 0.28234(18) 0.1256(12) Uani d . 1 . .
    O O3 0.04055(18) 0.59236(18) 0.11342(13) 0.0692(7) Uani d . 1 . .
    O O4 -0.1592(2) 0.50634(19) 0.00605(13) 0.0731(7) Uani d . 1 . .
    O O5 -0.2095(2) 0.79848(17) 0.07476(13) 0.0723(7) Uani d . 1 . .
    O O6 -0.3611(2) 0.6753(2) -0.12019(13) 0.0814(8) Uani d . 1 . .
    O O7 -0.4705(2) 0.4126(2) -0.06148(13) 0.0832(8) Uani d . 1 . .
    N N1 0.2069(3) 0.1901(2) 0.27528(17) 0.0771(9) Uani d . 1 . .
    N N2 -0.2660(2) 0.62816(18) 0.01591(13) 0.0474(6) Uani d . 1 . .
    N N3 -0.3595(2) 0.56424(19) -0.03922(13) 0.0491(6) Uani d . 1 . .
    C C1 0.0295(3) 0.4494(3) 0.18604(17) 0.0594(9) Uani d . 1 . .
    H H1A -0.0283 0.4877 0.1823 0.071 Uiso calc R 1 . .
    C C2 0.0735(3) 0.3494(3) 0.22626(17) 0.0607(9) Uani d . 1 . .
    H H2A 0.0458 0.3202 0.2500 0.073 Uiso calc R 1 . .
    C C3 0.1581(3) 0.2942(2) 0.23061(17) 0.0561(8) Uani d . 1 . .
    C C4 0.2002(3) 0.3346(3) 0.19574(19) 0.0661(10) Uani d . 1 . .
    H H4A 0.2574 0.2954 0.1993 0.079 Uiso calc R 1 . .
    C C5 0.1565(3) 0.4341(3) 0.15526(19) 0.0633(9) Uani d . 1 . .
    H H5A 0.1835 0.4620 0.1308 0.076 Uiso calc R 1 . .
    C C6 0.0724(3) 0.4919(3) 0.15138(18) 0.0547(8) Uani d . 1 . .
    C C7 -0.0556(3) 0.6512(3) 0.09652(19) 0.0608(9) Uani d . 1 . .
    H H7A -0.0561 0.7286 0.0815 0.073 Uiso calc R 1 . .
    H H7B -0.0529 0.6546 0.1397 0.073 Uiso calc R 1 . .
    C C8 -0.1609(3) 0.5901(3) 0.03573(18) 0.0528(8) Uani d . 1 . .
    C C9 -0.2871(3) 0.7349(2) 0.03504(18) 0.0523(8) Uani d . 1 . .
    C C10 -0.4056(3) 0.7574(2) 0.00513(19) 0.0625(9) Uani d . 1 . .
    H H10A -0.4100 0.8297 0.0229 0.094 Uiso calc R 1 . .
    H H10B -0.4311 0.6982 0.0206 0.094 Uiso calc R 1 . .
    H H10C -0.4525 0.7590 -0.0475 0.094 Uiso calc R 1 . .
    C C11 -0.4020(3) 0.5946(3) -0.11249(18) 0.0591(9) Uani d . 1 . .
    C C12 -0.4949(3) 0.5243(3) -0.17484(17) 0.0762(11) Uani d . 1 . .
    H H12A -0.5187 0.5574 -0.2204 0.114 Uiso calc R 1 . .
    H H12B -0.5576 0.5222 -0.1733 0.114 Uiso calc R 1 . .
    H H12D -0.4681 0.4481 -0.1709 0.114 Uiso calc R 1 . .
    C C13 -0.3882(3) 0.4682(2) -0.01662(19) 0.0534(8) Uani d . 1 . .
    C C14 -0.3147(3) 0.4410(3) 0.06307(18) 0.0690(10) Uani d . 1 . .
    H H14D -0.3470 0.3789 0.0717 0.103 Uiso calc R 1 . .
    H H14A -0.3088 0.5068 0.0901 0.103 Uiso calc R 1 . .
    H H14B -0.2408 0.4199 0.0789 0.103 Uiso calc R 1 . .
loop_
    _atom_site_aniso_label
    _atom_site_aniso_U_11
    _atom_site_aniso_U_22
    _atom_site_aniso_U_33
    _atom_site_aniso_U_12
    _atom_site_aniso_U_13
    _atom_site_aniso_U_23
    O8 0.111(2) 0.0792(18) 0.105(2) 0.0111(17) 0.065(2) 0.0332(16)
    O9 0.105(2) 0.108(2) 0.131(3) 0.050(2) 0.078(2) 0.0477(19)
    O10 0.0612(15) 0.0601(14) 0.0769(16) 0.0092(12) 0.0483(14) 0.0163(12)
    O11 0.0656(17) 0.0729(15) 0.0770(17) 0.0062(13) 0.0390(15) -0.0271(14)
    O12 0.093(2) 0.0733(16) 0.116(2) -0.0312(16) 0.0768(19) -0.0495(16)
    O13 0.091(2) 0.0692(16) 0.0765(18) -0.0022(15) 0.0569(17) 0.0086(13)
    O14 0.097(2) 0.0708(17) 0.112(2) -0.0346(16) 0.0712(19) -0.0268(16)
    N4 0.072(2) 0.066(2) 0.063(2) 0.0024(18) 0.0335(19) 0.0085(17)
    N5 0.0546(17) 0.0382(13) 0.0590(17) -0.0047(13) 0.0381(15) -0.0102(12)
    N6 0.0547(17) 0.0396(13) 0.0561(17) -0.0031(13) 0.0359(15) -0.0048(13)
    C15 0.056(2) 0.066(2) 0.059(2) 0.0020(18) 0.039(2) 0.0031(18)
    C16 0.063(2) 0.064(2) 0.055(2) -0.0002(19) 0.036(2) 0.0116(17)
    C17 0.049(2) 0.0513(19) 0.0444(19) 0.0014(16) 0.0213(18) 0.0029(15)
    C18 0.059(2) 0.074(2) 0.063(2) 0.005(2) 0.042(2) 0.0057(19)
    C19 0.058(2) 0.067(2) 0.064(2) 0.0060(19) 0.044(2) 0.0117(18)
    C20 0.047(2) 0.0522(18) 0.0505(19) -0.0003(16) 0.0300(18) 0.0052(16)
    C21 0.062(2) 0.0491(18) 0.063(2) -0.0002(18) 0.042(2) 0.0004(17)
    C22 0.062(2) 0.0481(18) 0.055(2) 0.0026(18) 0.038(2) -0.0007(17)
    C23 0.086(3) 0.0460(18) 0.088(3) -0.009(2) 0.071(3) -0.0146(19)
    C24 0.092(3) 0.0503(19) 0.126(3) 0.000(2) 0.086(3) -0.012(2)
    C25 0.055(2) 0.054(2) 0.065(2) 0.0112(19) 0.039(2) 0.0003(19)
    C26 0.065(3) 0.085(3) 0.065(2) 0.004(2) 0.023(2) -0.005(2)
    C27 0.077(3) 0.0436(19) 0.083(3) -0.0058(19) 0.060(3) -0.0097(19)
    C28 0.127(4) 0.049(2) 0.095(3) 0.000(2) 0.075(3) 0.009(2)
    O1 0.134(3) 0.0697(18) 0.0722(19) 0.0094(17) 0.054(2) 0.0135(14)
    O2 0.102(3) 0.088(2) 0.149(3) 0.047(2) 0.057(2) 0.0269(19)
    O3 0.0543(15) 0.0625(14) 0.0942(18) 0.0067(12) 0.0472(15) 0.0271(13)
    O4 0.0671(17) 0.0672(15) 0.0817(17) 0.0038(13) 0.0438(15) -0.0129(14)
    O5 0.0674(17) 0.0409(12) 0.0892(19) -0.0113(12) 0.0381(15) -0.0120(12)
    O6 0.092(2) 0.0794(17) 0.0735(18) -0.0156(15) 0.0506(16) 0.0125(14)
    O7 0.088(2) 0.0781(17) 0.0704(17) -0.0390(16) 0.0414(16) -0.0145(14)
    N1 0.079(3) 0.0516(19) 0.064(2) 0.0040(18) 0.025(2) -0.0032(16)
    N2 0.0470(16) 0.0364(13) 0.0561(17) -0.0079(13) 0.0302(15) -0.0055(12)
    N3 0.0520(17) 0.0420(14) 0.0482(16) -0.0049(13) 0.0280(14) -0.0015(13)
    C1 0.055(2) 0.0529(19) 0.074(2) 0.0072(17) 0.042(2) 0.0103(18)
    C2 0.064(2) 0.055(2) 0.058(2) -0.0022(19) 0.035(2) 0.0048(17)
    C3 0.056(2) 0.0420(17) 0.051(2) 0.0025(17) 0.0231(19) -0.0017(16)
    C4 0.049(2) 0.068(2) 0.070(2) 0.0018(19) 0.030(2) -0.014(2)
    C5 0.053(2) 0.066(2) 0.069(2) 0.0009(19) 0.037(2) 0.0060(19)
    C6 0.042(2) 0.0493(19) 0.062(2) -0.0029(16) 0.0263(18) 0.0018(17)
    C7 0.055(2) 0.0425(17) 0.078(2) -0.0018(17) 0.037(2) 0.0097(17)
    C8 0.058(2) 0.0446(18) 0.059(2) -0.0031(18) 0.037(2) 0.0046(17)
    C9 0.064(2) 0.0340(16) 0.060(2) -0.0035(17) 0.038(2) 0.0043(16)
    C10 0.069(2) 0.0477(18) 0.084(3) -0.0041(18) 0.053(2) -0.0034(18)
    C11 0.060(2) 0.059(2) 0.058(2) 0.0089(19) 0.035(2) 0.0037(19)
    C12 0.086(3) 0.069(2) 0.053(2) -0.002(2) 0.031(2) -0.0051(19)
    C13 0.062(2) 0.0412(17) 0.061(2) -0.0066(17) 0.039(2) -0.0028(17)
    C14 0.077(3) 0.053(2) 0.069(2) -0.0114(18) 0.041(2) 0.0077(18)
_geom_special_details
;
All e.s.d.'s (except the e.s.d. in the dihedral angle between two l.s. planes)
are estimated using the full covariance matrix. The cell e.s.d.'s are taken
into account individually in the estimation of e.s.d.'s in distances, angles
and torsion angles; correlations between e.s.d.'s in cell parameters are only
used when they are defined by crystal symmetry. An approximate (isotropic)
treatment of cell e.s.d.'s is used for estimating e.s.d.'s involving l.s.
planes.
;
loop_
    _geom_bond_atom_site_label_1
    _geom_bond_atom_site_label_2
    _geom_bond_site_symmetry_2
    _geom_bond_distance
    _geom_bond_publ_flag
    O8 N4 . 1.220(3) ?
    O9 N4 . 1.224(4) ?
    O10 C20 . 1.368(3) ?
    O10 C21 . 1.412(3) ?
    O11 C22 . 1.203(3) ?
    O12 C23 . 1.209(4) ?
    O13 C25 . 1.201(4) ?
    O14 C27 . 1.200(4) ?
    N4 C17 . 1.463(4) ?
    N5 N6 . 1.402(3) ?
    N5 C23 . 1.407(4) ?
    N5 C22 . 1.415(4) ?
    N6 C27 . 1.408(4) ?
    N6 C25 . 1.433(4) ?
    C15 C20 . 1.384(4) ?
    C15 C16 . 1.387(4) ?
    C15 H15A . 0.9300 ?
    C16 C17 . 1.365(4) ?
    C16 H16A . 0.9300 ?
    C17 C18 . 1.382(4) ?
    C18 C19 . 1.377(4) ?
    C18 H18A . 0.9300 ?
    C19 C20 . 1.380(4) ?
    C19 H19A . 0.9300 ?
    C21 C22 . 1.511(4) ?
    C21 H21A . 0.9700 ?
    C21 H21B . 0.9700 ?
    C23 C24 . 1.486(4) ?
    C24 H24A . 0.9600 ?
    C24 H24B . 0.9600 ?
    C24 H24C . 0.9600 ?
    C25 C26 . 1.497(5) ?
    C26 H26A . 0.9600 ?
    C26 H26B . 0.9600 ?
    C26 H26C . 0.9600 ?
    C27 C28 . 1.494(5) ?
    C28 H28A . 0.9600 ?
    C28 H28B . 0.9600 ?
    C28 H28C . 0.9600 ?
    O1 N1 . 1.232(4) ?
    O2 N1 . 1.215(4) ?
    O3 C6 . 1.367(3) ?
    O3 C7 . 1.418(3) ?
    O4 C8 . 1.206(3) ?
    O5 C9 . 1.200(3) ?
    O6 C11 . 1.197(4) ?
    O7 C13 . 1.204(3) ?
    N1 C3 . 1.471(4) ?
    N2 N3 . 1.398(3) ?
    N2 C8 . 1.414(4) ?
    N2 C9 . 1.424(4) ?
    N3 C13 . 1.413(3) ?
    N3 C11 . 1.437(4) ?
    C1 C2 . 1.385(4) ?
    C1 C6 . 1.386(4) ?
    C1 H1A . 0.9300 ?
    C2 C3 . 1.370(4) ?
    C2 H2A . 0.9300 ?
    C3 C4 . 1.372(4) ?
    C4 C5 . 1.383(4) ?
    C4 H4A . 0.9300 ?
    C5 C6 . 1.382(4) ?
    C5 H5A . 0.9300 ?
    C7 C8 . 1.501(4) ?
    C7 H7A . 0.9700 ?
    C7 H7B . 0.9700 ?
    C9 C10 . 1.479(4) ?
    C10 H10A . 0.9600 ?
    C10 H10B . 0.9600 ?
    C10 H10C . 0.9600 ?
    C11 C12 . 1.493(4) ?
    C12 H12A . 0.9600 ?
    C12 H12B . 0.9600 ?
    C12 H12D . 0.9600 ?
    C13 C14 . 1.487(4) ?
    C14 H14D . 0.9600 ?
    C14 H14A . 0.9600 ?
    C14 H14B . 0.9600 ?
loop_
    _geom_contact_atom_site_label_1
    _geom_contact_atom_site_label_2
    _geom_contact_distance
    _geom_contact_site_symmetry_1
    _geom_contact_site_symmetry_2
    _geom_contact_publ_flag
    Cg1 Cg2 3.722(5) . . y
loop_
    _geom_angle_atom_site_label_1
    _geom_angle_atom_site_label_2
    _geom_angle_atom_site_label_3
    _geom_angle_site_symmetry_1
    _geom_angle_site_symmetry_3
    _geom_angle
    _geom_angle_publ_flag
    C20 O10 C21 . . 119.9(2) ?
    O8 N4 O9 . . 123.3(3) ?
    O8 N4 C17 . . 118.3(3) ?
    O9 N4 C17 . . 118.4(3) ?
    N6 N5 C23 . . 118.2(3) ?
    N6 N5 C22 . . 114.0(2) ?
    C23 N5 C22 . . 125.6(3) ?
    N5 N6 C27 . . 118.0(3) ?
    N5 N6 C25 . . 113.6(2) ?
    C27 N6 C25 . . 127.6(3) ?
    C20 C15 C16 . . 119.2(3) ?
    C20 C15 H15A . . 120.4 ?
    C16 C15 H15A . . 120.4 ?
    C17 C16 C15 . . 119.2(3) ?
    C17 C16 H16A . . 120.4 ?
    C15 C16 H16A . . 120.4 ?
    C16 C17 C18 . . 121.9(3) ?
    C16 C17 N4 . . 119.5(3) ?
    C18 C17 N4 . . 118.6(3) ?
    C19 C18 C17 . . 119.0(3) ?
    C19 C18 H18A . . 120.5 ?
    C17 C18 H18A . . 120.5 ?
    C18 C19 C20 . . 119.6(3) ?
    C18 C19 H19A . . 120.2 ?
    C20 C19 H19A . . 120.2 ?
    O10 C20 C19 . . 114.4(3) ?
    O10 C20 C15 . . 124.6(3) ?
    C19 C20 C15 . . 121.0(3) ?
    O10 C21 C22 . . 109.8(2) ?
    O10 C21 H21A . . 109.7 ?
    C22 C21 H21A . . 109.7 ?
    O10 C21 H21B . . 109.7 ?
    C22 C21 H21B . . 109.7 ?
    H21A C21 H21B . . 108.2 ?
    O11 C22 N5 . . 118.9(3) ?
    O11 C22 C21 . . 121.8(3) ?
    N5 C22 C21 . . 119.3(3) ?
    O12 C23 N5 . . 118.8(3) ?
    O12 C23 C24 . . 124.0(3) ?
    N5 C23 C24 . . 117.2(3) ?
    C23 C24 H24A . . 109.5 ?
    C23 C24 H24B . . 109.5 ?
    H24A C24 H24B . . 109.5 ?
    C23 C24 H24C . . 109.5 ?
    H24A C24 H24C . . 109.5 ?
    H24B C24 H24C . . 109.5 ?
    O13 C25 N6 . . 117.9(3) ?
    O13 C25 C26 . . 123.4(3) ?
    N6 C25 C26 . . 118.8(3) ?
    C25 C26 H26A . . 109.5 ?
    C25 C26 H26B . . 109.5 ?
    H26A C26 H26B . . 109.5 ?
    C25 C26 H26C . . 109.5 ?
    H26A C26 H26C . . 109.5 ?
    H26B C26 H26C . . 109.5 ?
    O14 C27 N6 . . 119.7(3) ?
    O14 C27 C28 . . 123.7(3) ?
    N6 C27 C28 . . 116.6(3) ?
    C27 C28 H28A . . 109.5 ?
    C27 C28 H28B . . 109.5 ?
    H28A C28 H28B . . 109.5 ?
    C27 C28 H28C . . 109.5 ?
    H28A C28 H28C . . 109.5 ?
    H28B C28 H28C . . 109.5 ?
    C6 O3 C7 . . 119.5(2) ?
    O2 N1 O1 . . 124.1(4) ?
    O2 N1 C3 . . 117.8(4) ?
    O1 N1 C3 . . 118.1(4) ?
    N3 N2 C8 . . 114.8(2) ?
    N3 N2 C9 . . 117.7(2) ?
    C8 N2 C9 . . 126.1(3) ?
    N2 N3 C13 . . 116.9(2) ?
    N2 N3 C11 . . 114.3(2) ?
    C13 N3 C11 . . 127.9(3) ?
    C2 C1 C6 . . 119.5(3) ?
    C2 C1 H1A . . 120.3 ?
    C6 C1 H1A . . 120.3 ?
    C3 C2 C1 . . 119.2(3) ?
    C3 C2 H2A . . 120.4 ?
    C1 C2 H2A . . 120.4 ?
    C2 C3 C4 . . 121.9(3) ?
    C2 C3 N1 . . 119.0(3) ?
    C4 C3 N1 . . 119.2(3) ?
    C3 C4 C5 . . 119.3(3) ?
    C3 C4 H4A . . 120.3 ?
    C5 C4 H4A . . 120.3 ?
    C6 C5 C4 . . 119.5(3) ?
    C6 C5 H5A . . 120.2 ?
    C4 C5 H5A . . 120.2 ?
    O3 C6 C5 . . 114.2(3) ?
    O3 C6 C1 . . 125.1(3) ?
    C5 C6 C1 . . 120.6(3) ?
    O3 C7 C8 . . 109.4(3) ?
    O3 C7 H7A . . 109.8 ?
    C8 C7 H7A . . 109.8 ?
    O3 C7 H7B . . 109.8 ?
    C8 C7 H7B . . 109.8 ?
    H7A C7 H7B . . 108.2 ?
    O4 C8 N2 . . 118.6(3) ?
    O4 C8 C7 . . 123.0(3) ?
    N2 C8 C7 . . 118.3(3) ?
    O5 C9 N2 . . 119.2(3) ?
    O5 C9 C10 . . 124.6(3) ?
    N2 C9 C10 . . 116.2(3) ?
    C9 C10 H10A . . 109.5 ?
    C9 C10 H10B . . 109.5 ?
    H10A C10 H10B . . 109.5 ?
    C9 C10 H10C . . 109.5 ?
    H10A C10 H10C . . 109.5 ?
    H10B C10 H10C . . 109.5 ?
    O6 C11 N3 . . 118.1(3) ?
    O6 C11 C12 . . 123.5(3) ?
    N3 C11 C12 . . 118.4(3) ?
    C11 C12 H12A . . 109.5 ?
    C11 C12 H12B . . 109.5 ?
    H12A C12 H12B . . 109.5 ?
    C11 C12 H12D . . 109.5 ?
    H12A C12 H12D . . 109.5 ?
    H12B C12 H12D . . 109.5 ?
    O7 C13 N3 . . 119.8(3) ?
    O7 C13 C14 . . 122.6(3) ?
    N3 C13 C14 . . 117.6(3) ?
    C13 C14 H14D . . 109.5 ?
    C13 C14 H14A . . 109.5 ?
    H14D C14 H14A . . 109.5 ?
    C13 C14 H14B . . 109.5 ?
    H14D C14 H14B . . 109.5 ?
    H14A C14 H14B . . 109.5 ?
loop_
    _geom_torsion_atom_site_label_1
    _geom_torsion_atom_site_label_2
    _geom_torsion_atom_site_label_3
    _geom_torsion_atom_site_label_4
    _geom_torsion_site_symmetry_1
    _geom_torsion_site_symmetry_2
    _geom_torsion_site_symmetry_3
    _geom_torsion_site_symmetry_4
    _geom_torsion
    _geom_torsion_publ_flag
    C23 N5 N6 C27 . . . . 102.4(3) ?
    C22 N5 N6 C27 . . . . -93.4(3) ?
    C23 N5 N6 C25 . . . . -86.8(3) ?
    C22 N5 N6 C25 . . . . 77.4(3) ?
    C20 C15 C16 C17 . . . . 0.8(5) ?
    C15 C16 C17 C18 . . . . 0.8(5) ?
    C15 C16 C17 N4 . . . . -177.6(3) ?
    O8 N4 C17 C16 . . . . -1.7(5) ?
    O9 N4 C17 C16 . . . . 176.6(3) ?
    O8 N4 C17 C18 . . . . 179.9(3) ?
    O9 N4 C17 C18 . . . . -1.8(5) ?
    C16 C17 C18 C19 . . . . -0.8(5) ?
    N4 C17 C18 C19 . . . . 177.5(3) ?
    C17 C18 C19 C20 . . . . -0.7(5) ?
    C21 O10 C20 C19 . . . . -177.0(3) ?
    C21 O10 C20 C15 . . . . 4.4(4) ?
    C18 C19 C20 O10 . . . . -176.4(3) ?
    C18 C19 C20 C15 . . . . 2.3(5) ?
    C16 C15 C20 O10 . . . . 176.2(3) ?
    C16 C15 C20 C19 . . . . -2.3(5) ?
    C20 O10 C21 C22 . . . . 75.9(3) ?
    N6 N5 C22 O11 . . . . 5.7(4) ?
    C23 N5 C22 O11 . . . . 168.5(3) ?
    N6 N5 C22 C21 . . . . -176.6(2) ?
    C23 N5 C22 C21 . . . . -13.8(4) ?
    O10 C21 C22 O11 . . . . -3.7(4) ?
    O10 C21 C22 N5 . . . . 178.7(2) ?
    N6 N5 C23 O12 . . . . 179.3(3) ?
    C22 N5 C23 O12 . . . . 17.1(5) ?
    N6 N5 C23 C24 . . . . -2.2(4) ?
    C22 N5 C23 C24 . . . . -164.4(3) ?
    N5 N6 C25 O13 . . . . 10.5(4) ?
    C27 N6 C25 O13 . . . . -179.8(3) ?
    N5 N6 C25 C26 . . . . -169.5(3) ?
    C27 N6 C25 C26 . . . . 0.3(4) ?
    N5 N6 C27 O14 . . . . -177.0(3) ?
    C25 N6 C27 O14 . . . . 13.7(5) ?
    N5 N6 C27 C28 . . . . 2.0(4) ?
    C25 N6 C27 C28 . . . . -167.4(3) ?
    C8 N2 N3 C13 . . . . 87.8(3) ?
    C9 N2 N3 C13 . . . . -104.8(3) ?
    C8 N2 N3 C11 . . . . -82.3(3) ?
    C9 N2 N3 C11 . . . . 85.1(3) ?
    C6 C1 C2 C3 . . . . -0.4(5) ?
    C1 C2 C3 C4 . . . . -0.5(5) ?
    C1 C2 C3 N1 . . . . 178.1(3) ?
    O2 N1 C3 C2 . . . . -175.2(3) ?
    O1 N1 C3 C2 . . . . 6.5(5) ?
    O2 N1 C3 C4 . . . . 3.5(5) ?
    O1 N1 C3 C4 . . . . -174.8(3) ?
    C2 C3 C4 C5 . . . . 0.3(5) ?
    N1 C3 C4 C5 . . . . -178.3(3) ?
    C3 C4 C5 C6 . . . . 0.8(5) ?
    C7 O3 C6 C5 . . . . 171.0(3) ?
    C7 O3 C6 C1 . . . . -11.1(5) ?
    C4 C5 C6 O3 . . . . 176.4(3) ?
    C4 C5 C6 C1 . . . . -1.7(5) ?
    C2 C1 C6 O3 . . . . -176.4(3) ?
    C2 C1 C6 C5 . . . . 1.5(5) ?
    C6 O3 C7 C8 . . . . -74.3(3) ?
    N3 N2 C8 O4 . . . . -1.9(4) ?
    C9 N2 C8 O4 . . . . -168.2(3) ?
    N3 N2 C8 C7 . . . . -177.7(2) ?
    C9 N2 C8 C7 . . . . 16.1(4) ?
    O3 C7 C8 O4 . . . . -2.3(4) ?
    O3 C7 C8 N2 . . . . 173.3(2) ?
    N3 N2 C9 O5 . . . . -170.1(2) ?
    C8 N2 C9 O5 . . . . -4.2(4) ?
    N3 N2 C9 C10 . . . . 11.6(4) ?
    C8 N2 C9 C10 . . . . 177.5(3) ?
    N2 N3 C11 O6 . . . . -5.7(4) ?
    C13 N3 C11 O6 . . . . -174.6(3) ?
    N2 N3 C11 C12 . . . . 174.5(3) ?
    C13 N3 C11 C12 . . . . 5.7(4) ?
    N2 N3 C13 O7 . . . . 177.2(3) ?
    C11 N3 C13 O7 . . . . -14.3(5) ?
    N2 N3 C13 C14 . . . . -2.1(4) ?
    C11 N3 C13 C14 . . . . 166.4(3) ?
loop_
    _geom_hbond_atom_site_label_D
    _geom_hbond_atom_site_label_H
    _geom_hbond_atom_site_label_A
    _geom_hbond_site_symmetry_A
    _geom_hbond_distance_DH
    _geom_hbond_distance_HA
    _geom_hbond_distance_DA
    _geom_hbond_angle_DHA
    C16 H16A O12 2_655 0.93 2.52 3.328(4) 146.1
    C18 H18A O13 3_666 0.93 2.46 3.214(4) 138.0
    C21 H21B O7 4_666 0.97 2.48 3.422(4) 164.5
    C24 H24A O3 2_645 0.96 2.41 3.194(4) 139.2
    C28 H28C O8 2_645 0.96 2.51 3.465(4) 172.1
    C24 H24C O14 3_766 0.96 2.52 3.423(4) 156.6
    C26 H26B O5 4_676 0.96 2.56 3.444(4) 154.0
    C10 H10B O7 3_465 0.96 2.54 3.469(4) 164.0
    C12 H12D O12 4_465 0.96 2.51 3.450(4) 165.8
data_global
_journal_date_recd_electronic     2009-01-06
_journal_date_accepted     2009-01-16
_journal_name_full     'Acta Crystallographica, Section E'
_journal_year     2009
_journal_volume     65
_journal_issue      2
_journal_page_first     o372
_journal_page_last     o372
_journal_paper_category     QO
_journal_coeditor_code     CV2509
_publ_contact_author_name     'Runling Wang'
_publ_contact_author_address
;
School of Pharmacy
Tianjin Medical University
Tianjin 300070
People's Republic of China
;
_publ_contact_author_email     'wangrunling2008@yahoo.cn'
_publ_contact_author_fax     '86-22-27381305'
_publ_contact_author_phone     '86-22-23006807'
_publ_section_title
;
<i>N</i>,<i>N</i>'-Diacetyl-<i>N</i>'-[(4-nitrophenoxy)acetyl]acetohydrazide
;
loop_
    _publ_author_name
    _publ_author_address
    'Xiao Hu'
;
School of Pharmacy
Tianjin Medical University
Tianjin 300070
People's Republic of China
;
    'Zhifeng Wang'
;
Tianjin Key Laboratory of Molecular Design and Drug Discovery
Tianjin Institute of Pharmaceutical Research
Tianjin 300193
People's Republic of China
;
    'Weiren Xu'
;
Tianjin Key Laboratory of Molecular Design and Drug Discovery
Tianjin Institute of Pharmaceutical Research
Tianjin 300193
People's Republic of China
;
    'Guilong Zhao'
;
Tianjin Key Laboratory of Molecular Design and Drug Discovery
Tianjin Institute of Pharmaceutical Research
Tianjin 300193
People's Republic of China
;
    'Runling Wang'
;
School of Pharmacy
Tianjin Medical University
Tianjin 300070
People's Republic of China
;
