# Supplementary material for: N,N′-Diacetyl-N′-[(4-nitro­phen­oxy)acetyl]acetohydrazide
Source: Acta Crystallogr Sect E Struct Rep Online. 2009 Jan 23;65(Pt 2):o372. doi: 10.1107/S1600536809002232 (PMC2968174; doi:10.1107/S1600536809002232)
Supplement: Supplementary file 2 [file e-65-0o372-Isup2.hkl]

# 
# h,k,l, Fc-squared, Fo-squared, sigma(Fo-squared) and status flag 
# 
data_I
_shelx_title ' r81220f in  P21/c' 
_shelx_refln_list_code          4 
_shelx_F_calc_maximum      218.10 
_exptl_crystal_F_000      1407.74 
_reflns_d_resolution_high  0.8406 
 
loop_ 
 _symmetry_equiv_pos_as_xyz 
 'x, y, z' 
 '-x, y+1/2, -z+1/2' 
 '-x, -y, -z' 
 'x, -y-1/2, z-1/2' 
 
_cell_length_a    14.9490 
_cell_length_b    11.7230 
_cell_length_c    23.0340 
_cell_angle_alpha  90.000 
_cell_angle_beta  127.730 
_cell_angle_gamma  90.000 
 
_shelx_F_squared_multiplier     1.000 
 
loop_ 
 _refln_index_h 
 _refln_index_k 
 _refln_index_l 
 _refln_F_squared_calc 
 _refln_F_squared_meas 
 _refln_F_squared_sigma 
 _refln_observed_status 
   2   0   0    32519.66    30222.78    114.77 o 
   3   0   0     2601.34     2497.85     53.12 o 
   4   0   0     2295.54     2112.78     48.78 o 
   5   0   0     5562.52     5600.28    117.25 o 
   6   0   0     1338.31     1382.77     60.87 o 
   7   0   0      130.02      108.01     47.34 o 
   8   0   0       10.68       38.94     28.90 o 
   9   0   0     5379.19     6533.60    246.32 o 
  10   0   0      448.69      427.06    111.18 o 
  11   0   0        0.27       34.60     29.64 o 
  12   0   0       55.46       52.02     31.17 o 
  13   0   0        3.58       -6.16     38.47 o 
  14   0   0       62.98       28.12     36.52 o 
   2   1   0      631.97      560.48     11.15 o 
   3   1   0     1325.63     1287.20     27.17 o 
   4   1   0      263.85      257.34     10.95 o 
   5   1   0      724.60      772.68     19.48 o 
   6   1   0     1317.41     1458.04     29.19 o 
   7   1   0       61.92       65.17     20.80 o 
   8   1   0       89.36       83.48     25.33 o 
   9   1   0     1155.76     1258.06     51.01 o 
  10   1   0        0.43       12.17     16.21 o 
  11   1   0        5.62       -2.16     18.75 o 
  12   1   0        9.61       36.12     14.87 o 
  13   1   0       19.12       21.62     18.70 o 
  14   1   0        1.99       22.91     14.32 o 
   0   2   0     4710.15     3585.12     93.98 o 
   1   2   0      197.11      122.02     15.81 o 
   2   2   0    26561.49    27569.02    318.74 o 
   3   2   0     2215.29     2097.20     26.43 o 
   4   2   0     1436.64     1491.74     33.23 o 
   5   2   0       43.70       70.03     16.42 o 
   6   2   0      350.48      369.24     25.42 o 
   7   2   0        0.31        2.36     13.34 o 
   8   2   0       21.07       18.55     16.45 o 
   9   2   0      486.58      596.09     39.81 o 
  10   2   0       42.21       37.25     20.73 o 
  11   2   0       75.09       83.26     25.75 o 
  12   2   0        0.47       -1.59     27.13 o 
  13   2   0       81.67       61.83     22.46 o 
   1   3   0      109.16       88.80      9.65 o 
   2   3   0     3030.64     2897.62     42.64 o 
   3   3   0      191.59      164.35      7.46 o 
   4   3   0       84.14       53.94     11.08 o 
   5   3   0      559.46      587.98     18.10 o 
   6   3   0        0.79       -4.32     12.01 o 
   7   3   0       86.84       64.77     17.26 o 
   8   3   0        9.94       17.99     12.05 o 
   9   3   0       94.48       61.58     32.77 o 
  10   3   0       21.67        8.22     24.82 o 
  11   3   0      628.01      632.05     51.36 o 
  12   3   0       78.29       83.20     29.19 o 
  13   3   0        2.11        4.91     16.34 o 
   0   4   0     2026.53     2043.62     39.96 o 
   1   4   0      766.95      628.42     38.83 o 
   2   4   0      216.65      190.10     11.71 o 
   3   4   0     1003.87      890.96     19.57 o 
   4   4   0     3806.62     3855.66    154.92 o 
   5   4   0      365.46      375.21     24.29 o 
   6   4   0     1195.43     1388.36     51.82 o 
   7   4   0       72.62       71.50     17.63 o 
   8   4   0       42.44       32.80     12.37 o 
   9   4   0       24.03       26.92     16.68 o 
  10   4   0       81.26       53.09     24.10 o 
  11   4   0        8.87        7.31     20.45 o 
  12   4   0        2.80        4.69     12.55 o 
  13   4   0       56.47       33.62     19.76 o 
   1   5   0      638.13      539.88     41.31 o 
   2   5   0     1386.54     1246.05     45.79 o 
   3   5   0      144.66      136.16     17.04 o 
   4   5   0     1176.07     1256.70     54.89 o 
   5   5   0        5.26        2.13      5.48 o 
   6   5   0      109.07      115.77     15.88 o 
   7   5   0       86.83       72.67     16.64 o 
   8   5   0        7.23        3.88     21.64 o 
   9   5   0      293.96      316.05     76.22 o 
  10   5   0      138.22      122.43     40.33 o 
  11   5   0       49.44       41.74     21.63 o 
  12   5   0        0.81      -10.61     47.82 o 
  13   5   0        0.52       -2.55     41.62 o 
   0   6   0        2.50        7.97      7.19 o 
   1   6   0     1054.22     1204.78     32.57 o 
   2   6   0     1657.84     1806.67    125.46 o 
   3   6   0      533.86      543.63     19.66 o 
   4   6   0        2.73        6.19      4.65 o 
   5   6   0        4.39        5.80      9.96 o 
   6   6   0      121.32      126.24     12.37 o 
   7   6   0     1248.81     1209.67     26.71 o 
   8   6   0       15.17        6.46      7.46 o 
   9   6   0        6.67        1.77     21.62 o 
  10   6   0       10.73        5.19     27.27 o 
  11   6   0       26.71       46.00     36.52 o 
  12   6   0        2.75       11.36     35.18 o 
   1   7   0       54.97       52.69     11.83 o 
   2   7   0     1235.62     1426.56     53.94 o 
   3   7   0       20.70       15.49      8.79 o 
   4   7   0       28.10       26.34     10.08 o 
   5   7   0       23.32        6.89      7.62 o 
   6   7   0       34.03       20.86     15.12 o 
   7   7   0      212.08      190.31     16.54 o 
   8   7   0      109.14       73.21     25.65 o 
   9   7   0      260.02      252.18     88.67 o 
  10   7   0        1.55       24.45     23.47 o 
  11   7   0        0.14       16.11     31.66 o 
  12   7   0        0.00       17.23     24.61 o 
   0   8   0      346.24      533.47     64.79 o 
   1   8   0      204.28      231.59     27.37 o 
   2   8   0       92.35       66.47     15.70 o 
   3   8   0      143.56      159.54     18.16 o 
   4   8   0       20.37       34.93     13.98 o 
   5   8   0      828.41      818.47     43.37 o 
   6   8   0      877.93      881.43     42.37 o 
   7   8   0      260.25      244.64     74.58 o 
   8   8   0      254.86      262.12     89.47 o 
   9   8   0      211.72      139.02     59.06 o 
  10   8   0       18.85       -0.42     40.50 o 
  11   8   0       12.77       32.66     35.19 o 
   1   9   0       30.64       28.07     12.62 o 
   2   9   0       48.53       50.37     12.62 o 
   3   9   0        9.93       13.08      7.64 o 
   4   9   0      496.92      464.78     68.51 o 
   5   9   0       56.89       50.69     17.48 o 
   6   9   0      266.56      275.20     93.23 o 
   7   9   0       18.94       20.69     39.62 o 
   8   9   0       53.29       38.62     35.91 o 
   9   9   0        6.90        7.13     33.08 o 
  10   9   0       22.21      -19.19     41.89 o 
   0  10   0        2.83       23.28     18.40 o 
   1  10   0        4.52        8.83     12.12 o 
   2  10   0        1.96        7.13     10.12 o 
   3  10   0      144.16       89.49     24.23 o 
   4  10   0       35.50       13.68     13.98 o 
   5  10   0      178.34      133.33     41.94 o 
   6  10   0       84.89       77.65     35.03 o 
   7  10   0        2.13       26.37     21.32 o 
   8  10   0        0.01       -8.74     38.43 o 
   9  10   0        4.24       18.18     36.89 o 
   1  11   0       29.63       29.72     11.36 o 
   2  11   0      114.47       93.14     21.20 o 
   3  11   0        9.25       -0.50     14.27 o 
   4  11   0      267.12      200.75     59.86 o 
   5  11   0       73.38       42.16     19.63 o 
   6  11   0        9.09       30.94     21.57 o 
   7  11   0        2.30       20.59     26.89 o 
   8  11   0       34.89       35.48     32.28 o 
   0  12   0      100.57       69.08     35.21 o 
   1  12   0        8.87       23.58     12.25 o 
   2  12   0      258.94      228.08     47.20 o 
   3  12   0        1.13        4.82     19.32 o 
   4  12   0      386.22      341.71     74.35 o 
   5  12   0       68.73       55.02     25.73 o 
   6  12   0        0.09       -2.83     16.88 o 
   7  12   0       65.63       65.34     31.73 o 
   1  13   0        1.72       12.63     13.00 o 
   2  13   0       17.84       12.33      9.92 o 
   3  13   0       16.12       21.99     15.17 o 
   4  13   0        0.43       18.25     14.61 o 
   5  13   0       12.27       21.88     12.35 o 
 -14   1   1        2.49       11.01     14.67 o 
 -13   1   1       36.53       37.89     17.52 o 
 -12   1   1       37.41       45.43     18.56 o 
 -11   1   1       12.39        5.60     20.86 o 
 -10   1   1       78.44       94.11     29.84 o 
  -9   1   1       81.41      110.72     37.48 o 
  -8   1   1      185.22      179.93     42.85 o 
  -7   1   1      197.61      165.12     29.55 o 
  -6   1   1     3703.46     3983.46    100.46 o 
  -5   1   1        1.74        7.28      6.62 o 
  -4   1   1      611.02      592.09     17.29 o 
  -3   1   1    19384.76    17498.01    180.18 o 
  -2   1   1        0.79       -8.29      5.53 o 
   1   1   1     1257.42     1218.36     24.23 o 
   2   1   1     4866.40     4511.80     87.83 o 
   3   1   1    13534.67    12745.73     97.66 o 
   4   1   1      399.96      365.26     11.41 o 
   5   1   1     1561.51     1633.44     35.93 o 
   6   1   1        7.68       13.29     11.31 o 
   7   1   1      157.82      140.99     36.76 o 
   8   1   1      306.87      279.35     53.31 o 
   9   1   1       46.77       40.28     28.51 o 
  10   1   1       62.04       32.68     26.83 o 
  11   1   1        0.36       18.85     24.95 o 
  12   1   1       57.15       43.11     27.00 o 
  13   1   1        0.13        2.20     17.55 o 
 -14   2   1       57.02       50.12     24.30 o 
 -13   2   1        5.43       13.97     20.55 o 
 -12   2   1       13.93       30.72     16.94 o 
 -11   2   1        5.66       -5.62     22.85 o 
 -10   2   1     1158.41     1163.06     54.91 o 
  -9   2   1       42.64       13.90     22.25 o 
  -8   2   1      560.79      623.98     28.40 o 
  -7   2   1        1.75        8.84     12.49 o 
  -6   2   1        2.11       15.44     10.66 o 
  -5   2   1     4785.70     4811.18     75.39 o 
  -4   2   1      236.20      229.03      8.78 o 
  -3   2   1      137.11      119.62      8.34 o 
  -2   2   1      429.82      334.88     24.80 o 
  -1   2   1    24502.98    20559.74    178.76 o 
   0   2   1      569.40      507.67     13.38 o 
   1   2   1    14248.16    12755.72     95.46 o 
   2   2   1     1058.00      955.94     21.09 o 
   3   2   1     6442.53     6012.77     76.73 o 
   4   2   1      230.93      205.37     26.31 o 
   5   2   1      737.58      744.81     26.78 o 
   6   2   1       78.46       88.36     28.87 o 
   7   2   1      940.72      867.61     42.13 o 
   8   2   1      899.29      992.08     47.41 o 
   9   2   1      350.90      413.95     73.45 o 
  10   2   1      226.50      198.26     52.75 o 
  11   2   1       11.17       20.17     18.48 o 
  12   2   1       51.87       45.27     19.17 o 
  13   2   1       11.52       12.90     19.33 o 
 -14   3   1        9.84       27.87     14.97 o 
 -13   3   1        0.29        1.75     19.17 o 
 -12   3   1        0.00       17.53     18.24 o 
 -11   3   1       75.79       69.86     23.31 o 
 -10   3   1      109.13       99.85     26.50 o 
  -9   3   1        8.45       13.06     15.56 o 
  -8   3   1      154.80      201.34     25.88 o 
  -7   3   1      137.71      163.69     16.35 o 
  -6   3   1       58.64       72.24     21.27 o 
  -5   3   1      620.23      643.12     17.34 o 
  -4   3   1      809.62      811.54     29.52 o 
  -3   3   1     7220.53     6681.65     80.95 o 
  -2   3   1     1541.17     1321.94     42.15 o 
  -1   3   1      812.11      847.77     26.48 o 
   0   3   1       24.36       35.28      8.59 o 
   1   3   1     1643.21     1263.16     55.02 o 
   2   3   1     3164.68     2961.20     37.95 o 
   3   3   1     3863.69     4136.79     73.65 o 
   4   3   1      639.35      624.31     20.87 o 
   5   3   1     1007.57     1086.49     36.70 o 
   6   3   1      163.04      146.05     28.79 o 
   7   3   1        1.71        4.62     10.73 o 
   8   3   1      122.39       63.23     36.33 o 
   9   3   1       14.96       37.66     23.59 o 
  10   3   1       14.27        6.39     21.74 o 
  11   3   1      192.19      241.46     56.98 o 
  12   3   1      236.25      197.33     36.43 o 
  13   3   1        8.46       14.78     15.28 o 
 -13   4   1       13.93       13.46     16.88 o 
 -12   4   1        6.36       10.71     10.13 o 
 -11   4   1       50.38       33.47     17.40 o 
 -10   4   1      101.52       93.45     30.23 o 
  -9   4   1       15.92        3.71     10.37 o 
  -8   4   1        4.12       -0.04      8.63 o 
  -7   4   1      425.25      473.00     35.49 o 
  -6   4   1       16.10       38.03     12.05 o 
  -5   4   1     2147.21     2343.48    160.40 o 
  -4   4   1      490.53      493.02     12.24 o 
  -3   4   1      977.80     1010.29     22.46 o 
  -2   4   1       18.37       13.55      6.66 o 
  -1   4   1       80.75       60.54     14.31 o 
   0   4   1        0.41       -5.98      7.43 o 
   1   4   1     1132.31      959.20     62.15 o 
   2   4   1      220.01      217.57     20.25 o 
   3   4   1      593.44      605.12     23.79 o 
   4   4   1      735.59      700.91     50.55 o 
   5   4   1     2831.35     3183.66     65.23 o 
   6   4   1      453.18      423.22     18.86 o 
   7   4   1        0.59        1.23     10.90 o 
   8   4   1        0.34       -6.39     20.68 o 
   9   4   1       49.42       28.53     12.63 o 
  10   4   1       31.09       12.42      8.48 o 
  11   4   1       69.05       38.59     22.93 o 
  12   4   1       45.61       45.44     25.65 o 
  13   4   1        2.00        8.81     11.39 o 
 -13   5   1        0.15       12.15     38.78 o 
 -12   5   1       33.06       30.46     21.59 o 
 -11   5   1       53.66       32.17     22.06 o 
 -10   5   1      297.25      243.61     42.65 o 
  -9   5   1       97.46       79.21     31.02 o 
  -8   5   1       96.25      105.60     28.76 o 
  -7   5   1        7.18        0.56      8.31 o 
  -6   5   1       11.00        8.37     14.11 o 
  -5   5   1     1891.79     1978.29     57.56 o 
  -4   5   1        4.68        3.72      4.22 o 
  -3   5   1      847.79      830.26     27.43 o 
  -2   5   1       35.75       25.74      7.11 o 
  -1   5   1     2252.60     2547.94     37.84 o 
   0   5   1       27.82       25.81      7.32 o 
   1   5   1      700.19      591.80     45.62 o 
   2   5   1      219.83      262.51     21.01 o 
   3   5   1      735.93      668.50     76.91 o 
   4   5   1     1243.06     1246.89     45.57 o 
   5   5   1        1.13       18.06     24.67 o 
   6   5   1      145.47      105.79     22.45 o 
   7   5   1       57.82       52.25     14.43 o 
   8   5   1       45.47       40.81     17.25 o 
   9   5   1       37.25       22.06     26.67 o 
  10   5   1      363.96      324.05     81.05 o 
  11   5   1        4.59       30.63     24.42 o 
  12   5   1        2.67       14.16     26.61 o 
 -13   6   1        0.19        8.85     40.99 o 
 -12   6   1       30.82      -17.90     44.34 o 
 -11   6   1        4.00       22.09     31.32 o 
 -10   6   1        7.72       24.03     30.60 o 
  -9   6   1        5.60       -4.06     17.31 o 
  -8   6   1        0.12        0.39      5.84 o 
  -7   6   1      178.93      177.65     20.49 o 
  -6   6   1       10.90       24.09     11.43 o 
  -5   6   1       64.91       63.81     14.26 o 
  -4   6   1        3.10        3.22      5.93 o 
  -3   6   1     1336.33     1461.65     47.51 o 
  -2   6   1       74.25       74.40     17.61 o 
  -1   6   1     2373.70     2660.44     61.66 o 
   0   6   1       33.04       32.11      9.93 o 
   1   6   1       70.82       88.61     15.38 o 
   2   6   1       42.60       39.22     10.78 o 
   3   6   1       30.77       27.99     10.61 o 
   4   6   1        0.07        3.44      7.33 o 
   5   6   1       30.90       25.51     12.84 o 
   6   6   1      195.02      191.52     12.89 o 
   7   6   1      268.51      248.69     14.70 o 
   8   6   1        3.06        9.19     33.79 o 
   9   6   1       23.67      -14.22     28.08 o 
  10   6   1       73.51      106.00     48.84 o 
  11   6   1        5.48       14.62     32.19 o 
  12   6   1       20.47       64.38     37.74 o 
 -12   7   1        1.72       10.51     32.76 o 
 -11   7   1        1.53        9.79     42.77 o 
 -10   7   1        2.63      -23.17     39.24 o 
  -9   7   1      217.47      213.29     60.30 o 
  -8   7   1     1786.17     1699.74    150.88 o 
  -7   7   1      110.27      123.79     71.64 o 
  -6   7   1       22.34       14.29      5.93 o 
  -5   7   1      471.88      449.98     19.16 o 
  -4   7   1      408.87      392.74     21.99 o 
  -3   7   1     1124.95     1143.63     43.63 o 
  -2   7   1      472.10      456.27     37.02 o 
  -1   7   1        2.99       16.27      9.19 o 
   0   7   1      351.80      412.78     30.84 o 
   1   7   1     5655.17     6567.68    311.19 o 
   2   7   1       88.25      102.58     17.67 o 
   3   7   1      326.54      339.75     33.85 o 
   4   7   1        4.90        6.66      6.95 o 
   5   7   1       28.52       30.99     14.59 o 
   6   7   1      916.85     1022.68     40.50 o 
   7   7   1      259.34      188.46     62.05 o 
   8   7   1        7.29       17.62     15.20 o 
   9   7   1       16.21       17.85     36.58 o 
  10   7   1       13.97       19.25     24.82 o 
  11   7   1        0.05       13.70     34.78 o 
 -11   8   1        0.51       15.40     29.82 o 
 -10   8   1        3.98       33.35     29.99 o 
  -9   8   1       46.06       18.26     30.97 o 
  -8   8   1      301.37      281.44     88.73 o 
  -7   8   1     1236.55     1216.67    106.98 o 
  -6   8   1      116.47       98.63     37.37 o 
  -5   8   1     1385.21     1433.05     65.02 o 
  -4   8   1        0.00       10.53     14.11 o 
  -3   8   1      400.42      389.85     19.14 o 
  -2   8   1       74.86       85.08     15.39 o 
  -1   8   1        2.82       25.21     11.30 o 
   0   8   1        7.45       11.56     10.61 o 
   1   8   1      166.17      139.35     23.09 o 
   2   8   1      464.13      453.48     28.88 o 
   3   8   1       39.87       35.55     15.18 o 
   4   8   1      206.03      224.21     25.18 o 
   5   8   1      241.53      239.24     18.73 o 
   6   8   1      351.97      366.90     37.06 o 
   7   8   1       51.73       23.02     16.42 o 
   8   8   1       95.35       48.48     35.56 o 
   9   8   1        2.04       -0.02     52.18 o 
  10   8   1       10.98       -1.21     40.60 o 
  11   8   1        4.64       38.55     33.50 o 
 -11   9   1        0.12        9.01     30.37 o 
 -10   9   1        5.67       26.25     33.70 o 
  -9   9   1       49.71       18.39     32.14 o 
  -8   9   1       67.79       69.74     46.60 o 
  -7   9   1       44.60       72.39     31.91 o 
  -6   9   1        1.65       -4.56      9.47 o 
  -5   9   1        5.65        5.75      5.30 o 
  -4   9   1        1.53        8.64      8.09 o 
  -3   9   1      118.08       82.16     17.32 o 
  -2   9   1       43.45       35.28     12.04 o 
  -1   9   1      370.04      423.23     37.93 o 
   0   9   1       28.60       19.76     11.06 o 
   1   9   1      159.01      164.22     32.47 o 
   2   9   1       67.96       46.38     13.01 o 
   3   9   1      727.59      710.23     56.75 o 
   4   9   1      145.42      129.34     35.77 o 
   5   9   1       20.23       18.38     11.55 o 
   6   9   1       79.45       66.42     28.11 o 
   7   9   1       40.33       26.63     27.93 o 
   8   9   1       56.40       23.37     37.40 o 
   9   9   1        0.52       19.47     35.30 o 
  10   9   1        6.28       -5.68     27.38 o 
 -10  10   1        9.64        2.03     26.31 o 
  -9  10   1       11.06        6.33     31.51 o 
  -8  10   1       29.40      -16.13     39.26 o 
  -7  10   1        2.51       41.09     30.84 o 
  -6  10   1      222.10      175.85     59.60 o 
  -5  10   1     1349.19     1735.87    210.67 o 
  -4  10   1       92.20       74.09     13.89 o 
  -3  10   1      144.78      131.06     25.49 o 
  -2  10   1        0.52       19.19     10.07 o 
  -1  10   1        4.50        5.88     12.91 o 
   0  10   1        2.08        9.74      9.87 o 
   1  10   1        0.12        7.92     10.15 o 
   2  10   1       31.36       22.96     11.11 o 
   3  10   1      849.45      957.92     34.71 o 
   4  10   1      726.88      803.57    134.45 o 
   5  10   1      820.75      833.62     88.61 o 
   6  10   1      149.25      168.07     72.42 o 
   7  10   1       15.73        3.46     32.64 o 
   8  10   1        3.52       -7.44     43.36 o 
   9  10   1        0.44        5.69     30.30 o 
  -9  11   1        1.71        3.57     26.74 o 
  -8  11   1        0.02       22.41     25.29 o 
  -7  11   1        1.76       23.34     29.44 o 
  -6  11   1        4.34      -17.45     28.13 o 
  -5  11   1       14.72       13.57     14.73 o 
  -4  11   1       24.00       29.76     13.74 o 
  -3  11   1       71.43       80.11     17.22 o 
  -2  11   1        0.51        7.62     14.67 o 
  -1  11   1       94.56       85.66     19.37 o 
   0  11   1       22.77       18.75     11.27 o 
   1  11   1        0.40       18.00     11.84 o 
   2  11   1       74.83       66.49     16.73 o 
   3  11   1      457.46      489.28     71.05 o 
   4  11   1       78.77       58.57     19.11 o 
   5  11   1        7.29        9.48     16.02 o 
   6  11   1       63.15       41.43     35.53 o 
   7  11   1       29.04       59.08     31.65 o 
   8  11   1       32.64       73.15     31.73 o 
  -7  12   1        8.11        3.14     25.98 o 
  -6  12   1       21.19       17.27     13.14 o 
  -5  12   1       57.01       69.50     23.58 o 
  -4  12   1       12.18       32.40     20.05 o 
  -3  12   1        0.07       11.68     19.31 o 
  -2  12   1       24.59       29.14     13.89 o 
  -1  12   1        0.50        0.45     11.52 o 
   0  12   1        4.49       11.30     10.45 o 
   1  12   1       98.53       69.90     26.03 o 
   2  12   1        5.45       33.16     15.88 o 
   3  12   1        8.59        2.61     13.38 o 
   4  12   1        0.03        6.13     15.24 o 
   5  12   1       78.79       55.72     21.12 o 
   6  12   1       34.39       36.87     16.70 o 
  -5  13   1       27.10       28.72     18.90 o 
  -4  13   1        0.45       -2.79     17.01 o 
  -3  13   1       15.59       11.19     13.20 o 
  -2  13   1       48.58       44.36     15.31 o 
  -1  13   1      114.62       79.82     22.65 o 
   0  13   1       62.46       59.50     20.56 o 
   1  13   1       85.49       69.24     29.68 o 
   2  13   1       12.14       -8.02     17.65 o 
   3  13   1       32.29       30.68     18.09 o 
   4  13   1        1.73       21.31     13.72 o 
 -14   0   2        9.34       15.79     32.74 o 
 -13   0   2       22.24       23.88     23.23 o 
 -12   0   2        0.23      -24.43     35.55 o 
 -11   0   2      222.95      262.76     81.47 o 
 -10   0   2     1341.49     1614.26     87.60 o 
  -9   0   2       32.28       86.88     39.53 o 
  -8   0   2      645.52      668.91     39.88 o 
  -7   0   2      415.65      447.48     28.59 o 
  -6   0   2     4329.28     4240.64    140.20 o 
  -5   0   2      411.18      393.78     15.64 o 
  -4   0   2     8239.34     6965.35     68.18 o 
  -3   0   2     4185.04     3576.38    276.47 o 
   1   0   2     3340.34     2949.97     31.25 o 
   2   0   2     1825.55     1946.70     48.66 o 
   3   0   2      163.06      172.09     15.81 o 
   4   0   2     6999.54     6927.31    132.20 o 
   5   0   2      395.58      441.96     42.41 o 
   6   0   2      142.00      142.28     51.70 o 
   7   0   2      451.98      412.05     50.49 o 
   8   0   2      708.11      745.23     73.45 o 
   9   0   2     2280.48     2653.57     93.34 o 
  10   0   2       34.65       39.47     25.16 o 
  11   0   2       40.59       47.82     34.48 o 
  12   0   2        8.40       28.92     25.03 o 
  13   0   2        0.06       30.24     31.72 o 
 -14   1   2        3.74       -6.64     15.43 o 
 -13   1   2       52.82       49.33     21.08 o 
 -12   1   2       13.86       13.60     16.05 o 
 -11   1   2       16.65       11.14     18.27 o 
 -10   1   2       43.98       68.81     27.64 o 
  -9   1   2        1.72       -0.66     21.67 o 
  -8   1   2      373.37      415.08     27.04 o 
  -7   1   2     2368.35     2594.47     51.02 o 
  -6   1   2       90.96       87.98     20.21 o 
  -5   1   2      287.52      298.26     10.97 o 
  -4   1   2     5800.83     5347.27     56.53 o 
  -3   1   2      275.72      237.59      8.29 o 
  -2   1   2     4716.83     3572.68     48.30 o 
   1   1   2     1103.99     1028.82     17.29 o 
   2   1   2    10225.94     9435.28     72.38 o 
   3   1   2        1.15        3.44      9.14 o 
   4   1   2      635.14      620.35     14.12 o 
   5   1   2     2000.52     2270.70     67.27 o 
   6   1   2      473.36      416.84     36.74 o 
   7   1   2      534.01      581.30     47.12 o 
   8   1   2        3.39       11.33     15.82 o 
   9   1   2       61.07       72.22     34.19 o 
  10   1   2       46.16       24.73     17.42 o 
  11   1   2        0.01       10.73     25.26 o 
  12   1   2       38.14       47.33     22.85 o 
  13   1   2        0.57       -9.42     23.57 o 
 -14   2   2        3.06       19.92     14.27 o 
 -13   2   2        1.47       -7.92     15.31 o 
 -12   2   2       20.48       14.95     13.66 o 
 -11   2   2      114.20      120.88     33.35 o 
 -10   2   2      608.43      636.03     39.72 o 
  -9   2   2       87.97       82.30     25.75 o 
  -8   2   2       43.05       45.12     14.88 o 
  -7   2   2      284.37      301.37     19.36 o 
  -6   2   2     5186.93     5770.89    124.38 o 
  -5   2   2     2970.87     2937.13     65.49 o 
  -4   2   2     9492.88     8614.78    157.29 o 
  -3   2   2     1823.57     1602.85     35.62 o 
  -2   2   2      180.96      153.20     16.21 o 
  -1   2   2      856.33      766.91     23.22 o 
   0   2   2    19212.77    18763.92    377.32 o 
   1   2   2      423.53      431.29     26.78 o 
   2   2   2    21343.27    21419.64    236.82 o 
   3   2   2        4.64       -2.68      6.03 o 
   4   2   2     1033.52     1156.75     28.93 o 
   5   2   2        0.73        5.93      9.50 o 
   6   2   2      229.09      230.08     21.47 o 
   7   2   2      348.43      386.85     42.74 o 
   8   2   2       79.64       75.17     22.61 o 
   9   2   2       16.76       24.40     17.94 o 
  10   2   2       15.26       14.77     15.94 o 
  11   2   2       78.95       42.30     35.63 o 
  12   2   2        4.51       12.24     23.42 o 
  13   2   2        7.33       30.53     21.08 o 
 -14   3   2        0.93        0.99     21.69 o 
 -13   3   2       11.31       21.09     15.41 o 
 -12   3   2       52.18       37.33     19.36 o 
 -11   3   2      172.03      157.60     35.53 o 
 -10   3   2        8.41       15.02     18.88 o 
  -9   3   2        1.77       -2.99     10.74 o 
  -8   3   2      123.28      131.54     17.12 o 
  -7   3   2        2.29       -7.13      8.39 o 
  -6   3   2       95.87       90.31     21.62 o 
  -5   3   2      414.08      440.16     18.57 o 
  -4   3   2      488.98      535.59     20.70 o 
  -3   3   2      322.08      267.24     17.87 o 
  -2   3   2    22050.19    19175.86    264.23 o 
  -1   3   2      384.12      348.13     16.19 o 
   0   3   2     5154.38     5561.69    169.51 o 
   1   3   2       18.85       13.67      5.25 o 
   2   3   2       94.72       74.37      6.30 o 
   3   3   2      434.06      440.31     12.98 o 
   4   3   2     1270.66     1248.42     33.31 o 
   5   3   2        7.05       -1.39     11.01 o 
   6   3   2      457.22      459.67     21.41 o 
   7   3   2       24.16       24.77     18.41 o 
   8   3   2       25.43       23.80     17.87 o 
   9   3   2      177.97      189.34     44.10 o 
  10   3   2      109.84       90.93     23.89 o 
  11   3   2      428.56      462.10     44.08 o 
  12   3   2        4.96       13.44     17.33 o 
 -14   4   2        1.82       26.16     19.13 o 
 -13   4   2       11.85       22.00     22.34 o 
 -12   4   2        7.70       22.39     19.07 o 
 -11   4   2      831.07      760.97     55.84 o 
 -10   4   2       20.54        3.36     14.52 o 
  -9   4   2       12.27        7.96      8.79 o 
  -8   4   2       13.69        5.12     11.07 o 
  -7   4   2        1.58        7.16      6.62 o 
  -6   4   2        0.41        1.74      5.92 o 
  -5   4   2      140.38      137.52      8.90 o 
  -4   4   2     2624.61     2494.48     82.00 o 
  -3   4   2       29.82       24.66      3.80 o 
  -2   4   2      508.01      486.21     22.67 o 
  -1   4   2      416.38      360.96     17.08 o 
   0   4   2     5441.25     5867.34    110.70 o 
   1   4   2       24.46       14.67      3.88 o 
   2   4   2     5329.02     5581.48    126.21 o 
   3   4   2     1724.25     1805.24     46.78 o 
   4   4   2     1149.94     1187.66     38.62 o 
   5   4   2     1669.20     1842.10     79.90 o 
   6   4   2      332.06      363.48     20.68 o 
   7   4   2       61.18       48.66     14.57 o 
   8   4   2        6.52        8.13     18.37 o 
   9   4   2        0.01       -3.88     18.73 o 
  10   4   2        0.83        1.15     18.95 o 
  11   4   2      128.98       98.54     35.36 o 
  12   4   2        0.36        8.01     15.78 o 
 -13   5   2       59.94       36.81     27.44 o 
 -12   5   2        0.15       25.89     26.88 o 
 -11   5   2      201.84      141.90     47.93 o 
 -10   5   2      113.10       75.92     27.23 o 
  -9   5   2       77.48       84.76     25.03 o 
  -8   5   2      341.66      386.55     29.49 o 
  -7   5   2       30.04       33.68      9.77 o 
  -6   5   2      137.96      140.95     10.50 o 
  -5   5   2      440.00      375.10     28.07 o 
  -4   5   2      400.64      368.63     41.45 o 
  -3   5   2      494.17      422.05     25.80 o 
  -2   5   2      875.80      830.50     34.96 o 
  -1   5   2      109.52      173.66     40.24 o 
   0   5   2     2158.38     2426.32     49.06 o 
   1   5   2      347.84      320.78     23.88 o 
   2   5   2        0.05        8.77      5.71 o 
   3   5   2      135.78      158.07     12.88 o 
   4   5   2     1116.28     1033.56     31.71 o 
   5   5   2      105.47      105.24     10.91 o 
   6   5   2       20.29        9.13     12.89 o 
   7   5   2      126.46      115.86     23.46 o 
   8   5   2        1.53        8.32     31.94 o 
   9   5   2      402.82      455.40     63.80 o 
  10   5   2        0.76        9.24     22.85 o 
  11   5   2       50.20       55.21     49.81 o 
  12   5   2        0.00      -52.71     41.16 o 
 -13   6   2        2.76       42.12     32.49 o 
 -12   6   2       32.25       42.03     32.91 o 
 -11   6   2       23.42       16.70     38.17 o 
 -10   6   2       10.43       10.85     13.80 o 
  -9   6   2      239.07      227.29     40.37 o 
  -8   6   2       18.81       13.35      8.01 o 
  -7   6   2       21.80       20.21     29.14 o 
  -6   6   2      536.13      644.52    126.21 o 
  -5   6   2      113.74       72.06     36.29 o 
  -4   6   2        2.91        0.22      6.22 o 
  -3   6   2      570.20      522.14     18.80 o 
  -2   6   2      187.68      174.27     17.27 o 
  -1   6   2     2404.87     2714.09     39.69 o 
   0   6   2    12555.20    16717.07   1104.67 o 
   1   6   2      271.35      237.00     17.51 o 
   2   6   2      701.71      923.13     64.19 o 
   3   6   2       59.44       58.44     12.68 o 
   4   6   2       39.83       25.73     13.28 o 
   5   6   2       16.91       21.26     10.63 o 
   6   6   2      244.39      212.21     37.11 o 
   7   6   2      160.01      155.83     35.94 o 
   8   6   2      222.14      186.69     57.84 o 
   9   6   2      315.79      279.96     93.39 o 
  10   6   2       28.10       55.39     44.28 o 
  11   6   2        2.93       13.52     26.60 o 
 -12   7   2        4.30       -7.23     49.89 o 
 -11   7   2       42.92       59.00     25.95 o 
 -10   7   2      327.60      331.55    130.10 o 
  -9   7   2      842.80      824.20     71.87 o 
  -8   7   2       43.06       14.76     33.57 o 
  -7   7   2       27.58       38.74     35.27 o 
  -6   7   2      917.49      946.85     58.83 o 
  -5   7   2       72.68      103.96     30.19 o 
  -4   7   2        0.17        5.74      2.91 o 
  -3   7   2      377.30      378.32     18.45 o 
  -2   7   2        1.56       -1.93      9.67 o 
  -1   7   2        8.55        7.26      6.92 o 
   0   7   2     6343.35     8039.85    200.75 o 
   1   7   2      386.22      435.52     43.96 o 
   2   7   2       42.94       26.97     19.88 o 
   3   7   2      300.50      304.60     28.86 o 
   4   7   2       25.17       17.68     10.81 o 
   5   7   2       68.31       76.70     19.21 o 
   6   7   2       30.87       16.17     14.53 o 
   7   7   2        7.46        1.27     25.90 o 
   8   7   2      111.84       82.32     29.72 o 
   9   7   2       14.86        8.52     43.28 o 
  10   7   2        1.87       21.97     29.20 o 
  11   7   2       12.47       -7.81     36.64 o 
 -12   8   2       14.66        7.10     30.31 o 
 -11   8   2        1.64       -4.99     41.24 o 
 -10   8   2        2.25       24.85     23.15 o 
  -9   8   2      200.31      143.48     57.00 o 
  -8   8   2        3.31      -18.51     35.68 o 
  -7   8   2      641.27      699.94     88.27 o 
  -6   8   2      159.43      159.48     58.77 o 
  -5   8   2       71.85       61.72     22.64 o 
  -4   8   2        2.32       10.48      7.42 o 
  -3   8   2       21.49       20.47      8.55 o 
  -2   8   2       60.17       49.34     12.52 o 
  -1   8   2       35.02       21.89     11.80 o 
   0   8   2      342.79      383.59     37.36 o 
   1   8   2      135.67      111.53     21.44 o 
   2   8   2      217.65      238.37     16.64 o 
   3   8   2       50.35       39.07     22.08 o 
   4   8   2        7.61       22.57     13.11 o 
   5   8   2       54.25       56.55     23.15 o 
   6   8   2       11.00        9.01     14.36 o 
   7   8   2       93.58       97.02     29.63 o 
   8   8   2       62.93       33.54     48.51 o 
   9   8   2       34.17       51.33     40.38 o 
  10   8   2        2.82       27.19     21.28 o 
 -11   9   2        0.94       31.22     36.29 o 
 -10   9   2        4.01        5.56     47.91 o 
  -9   9   2        0.32       20.27     29.33 o 
  -8   9   2      155.03      127.62     56.57 o 
  -7   9   2      109.02       96.65     48.84 o 
  -6   9   2       67.50       25.94     18.11 o 
  -5   9   2       55.25       35.16     11.90 o 
  -4   9   2      463.97      478.92     30.74 o 
  -3   9   2      154.21      137.53     24.85 o 
  -2   9   2      129.79      104.68     21.80 o 
  -1   9   2        0.22       13.52      7.59 o 
   0   9   2        4.28       18.97     14.43 o 
   1   9   2       81.85       86.89     19.19 o 
   2   9   2      351.01      324.43     29.53 o 
   3   9   2       18.17       16.59      6.86 o 
   4   9   2        0.68       11.63     15.63 o 
   5   9   2        4.88        7.32      9.03 o 
   6   9   2      120.67       96.54     40.70 o 
   7   9   2       11.77       34.73     37.06 o 
   8   9   2        2.07       24.32     35.34 o 
   9   9   2       77.60       54.52     36.12 o 
 -10  10   2       41.57       61.03     24.10 o 
  -9  10   2        2.32        4.17     30.60 o 
  -8  10   2       31.85       28.16     40.88 o 
  -7  10   2        1.69       18.35     23.07 o 
  -6  10   2        3.84        1.92     23.03 o 
  -5  10   2       87.10       67.62     23.29 o 
  -4  10   2      618.35      645.50     43.88 o 
  -3  10   2       12.44       26.84     11.86 o 
  -2  10   2       15.47       22.53     10.73 o 
  -1  10   2       33.17       36.11     12.83 o 
   0  10   2       92.23      126.85     22.76 o 
   1  10   2      113.37       75.16     17.97 o 
   2  10   2      123.22      115.01     23.35 o 
   3  10   2       40.66       36.53     10.93 o 
   4  10   2      505.97      526.12     65.60 o 
   5  10   2      151.09      147.12     53.85 o 
   6  10   2        6.14       25.71     30.62 o 
   7  10   2        5.89        1.07     32.00 o 
   8  10   2       12.08       16.19     26.56 o 
  -9  11   2       19.18       -1.11     23.57 o 
  -8  11   2       31.49       10.00     20.68 o 
  -7  11   2       55.51       52.28     19.66 o 
  -6  11   2       62.05       58.13     30.63 o 
  -5  11   2       41.34       39.48     17.19 o 
  -4  11   2       13.30        0.75     13.74 o 
  -3  11   2       54.38       32.91     12.17 o 
  -2  11   2        2.25        7.52     12.72 o 
  -1  11   2        6.85        6.23     10.87 o 
   0  11   2       10.97       20.56     11.71 o 
   1  11   2       19.83       19.22     10.84 o 
   2  11   2      879.97     1020.42     88.20 o 
   3  11   2      179.25      126.07     38.94 o 
   4  11   2       53.00       33.89     21.05 o 
   5  11   2       22.03       19.44     21.55 o 
   6  11   2        2.93        7.35     28.72 o 
   7  11   2       19.83       13.18     18.12 o 
  -7  12   2       12.28       14.08      8.04 o 
  -6  12   2      140.68      139.82     34.92 o 
  -5  12   2        0.68        8.19     19.28 o 
  -4  12   2        6.49       10.51     13.99 o 
  -3  12   2        6.43       26.46     15.12 o 
  -2  12   2       51.02       34.44     18.18 o 
  -1  12   2       33.46       18.01     11.40 o 
   0  12   2       28.41       29.10     10.92 o 
   1  12   2        1.84        6.03     12.08 o 
   2  12   2       21.60       36.80     13.60 o 
   3  12   2       10.45        4.28     14.63 o 
   4  12   2        2.73       17.73     14.42 o 
   5  12   2        3.91        9.97     17.88 o 
   6  12   2        4.58       -5.27     21.90 o 
  -5  13   2       13.03       24.74     14.96 o 
  -4  13   2       11.32       27.93     18.51 o 
  -3  13   2       41.41       33.20     16.59 o 
  -2  13   2       42.67       29.18     14.42 o 
  -1  13   2       14.23        6.73     11.93 o 
   0  13   2        0.05        2.73     13.61 o 
   1  13   2        0.25       14.74     13.84 o 
   2  13   2       18.09       18.58     17.35 o 
   3  13   2        0.22       17.86     13.79 o 
   4  13   2        0.56        1.92     18.52 o 
 -15   1   3        8.09       30.84     16.82 o 
 -14   1   3       43.61       41.11     21.15 o 
 -13   1   3        0.15       26.43     11.23 o 
 -12   1   3        0.92       14.32     18.02 o 
 -11   1   3        2.07        3.42     15.00 o 
 -10   1   3      460.37      494.50     74.72 o 
  -9   1   3      232.99      242.56     45.44 o 
  -8   1   3      498.87      552.93     34.30 o 
  -7   1   3     2191.42     2233.79     52.99 o 
  -6   1   3      669.64      608.96     20.82 o 
  -5   1   3      691.97      585.99     18.66 o 
  -4   1   3      762.43      689.99     46.94 o 
  -3   1   3     9791.37     7478.24     94.79 o 
  -2   1   3      691.21      496.09     24.83 o 
  -1   1   3    10450.21     9014.05    290.81 o 
   0   1   3      174.60      165.33      6.72 o 
   1   1   3    15525.18    13850.25     62.73 o 
   2   1   3     4354.29     4118.56     25.85 o 
   3   1   3      256.49      241.33     12.27 o 
   4   1   3     1405.90     1344.40     29.72 o 
   5   1   3       23.25       14.64     12.85 o 
   6   1   3      491.11      521.03     32.39 o 
   7   1   3      105.52      100.95     30.53 o 
   8   1   3      139.61      119.44     43.17 o 
   9   1   3       14.08       -4.93     25.77 o 
  10   1   3       55.05       59.65     25.49 o 
  11   1   3       21.56       36.21     19.20 o 
  12   1   3        4.99       14.43     20.51 o 
 -15   2   3        0.06        7.01     14.32 o 
 -14   2   3       30.33       28.07     16.46 o 
 -13   2   3       12.61       21.76     12.72 o 
 -12   2   3      153.08      144.31     29.73 o 
 -11   2   3      565.67      554.63     40.98 o 
 -10   2   3      463.30      436.63     36.14 o 
  -9   2   3       22.51        9.63     15.38 o 
  -8   2   3        8.12       14.96      9.57 o 
  -7   2   3       61.23       85.09     23.17 o 
  -6   2   3       17.30       14.66      9.31 o 
  -5   2   3      607.61      507.23     15.32 o 
  -4   2   3      327.29      278.08     12.29 o 
  -3   2   3    17784.33    15232.38    190.08 o 
  -2   2   3      455.78      431.87     12.45 o 
  -1   2   3     6807.80     6108.57    148.52 o 
   0   2   3      199.87      212.82      8.54 o 
   1   2   3    47569.74    41809.93    163.97 o 
   2   2   3     2261.86     2347.20     63.40 o 
   3   2   3     3453.54     3438.84     60.71 o 
   4   2   3      219.77      222.45     16.30 o 
   5   2   3       91.59       68.96     21.57 o 
   6   2   3      716.07      699.39     31.37 o 
   7   2   3        3.31      -11.59     21.40 o 
   8   2   3      154.93      145.18     44.09 o 
   9   2   3        3.22       10.62     13.62 o 
  10   2   3       62.39       40.74     18.03 o 
  11   2   3       16.39       27.54     23.27 o 
  12   2   3       98.84       70.21     29.11 o 
 -14   3   3       47.73       33.92     12.74 o 
 -13   3   3       70.58       54.30     19.19 o 
 -12   3   3       58.32       61.64     29.30 o 
 -11   3   3      147.35      149.68     40.55 o 
 -10   3   3      143.99      134.63     33.23 o 
  -9   3   3       14.07       16.82      9.54 o 
  -8   3   3       86.71       81.33     18.94 o 
  -7   3   3        0.26        0.12      9.19 o 
  -6   3   3       22.91       14.90      8.61 o 
  -5   3   3    10455.33    10628.26    255.41 o 
  -4   3   3      560.91      496.53     41.13 o 
  -3   3   3     3120.38     2607.45     75.83 o 
  -2   3   3     4013.98     3556.56     57.17 o 
  -1   3   3     3203.27     3347.70     38.70 o 
   0   3   3      767.61      803.69     28.94 o 
   1   3   3     8298.26     8489.87     84.27 o 
   2   3   3        1.45        1.14      5.14 o 
   3   3   3      117.85      105.91     16.24 o 
   4   3   3    11110.17    12063.74    166.73 o 
   5   3   3       71.05       75.11     19.00 o 
   6   3   3      509.35      539.01     30.98 o 
   7   3   3       43.25       42.00     19.17 o 
   8   3   3      483.13      605.61     59.40 o 
   9   3   3       16.07        0.93     20.89 o 
  10   3   3      411.95      494.34     49.90 o 
  11   3   3        4.67        4.56     21.82 o 
  12   3   3       52.90       49.94     23.08 o 
 -14   4   3       14.62        3.97     29.02 o 
 -13   4   3       90.29       83.55     31.04 o 
 -12   4   3       19.85       11.37     14.25 o 
 -11   4   3       42.08       21.29     18.74 o 
 -10   4   3       71.95       48.74     15.95 o 
  -9   4   3       56.91       46.25     16.51 o 
  -8   4   3        0.07       -6.29      7.80 o 
  -7   4   3      183.31      185.19     19.27 o 
  -6   4   3      780.05      808.18     43.58 o 
  -5   4   3     1102.52     1036.38     98.83 o 
  -4   4   3      510.41      464.59     14.17 o 
  -3   4   3     1451.64     1506.48     30.26 o 
  -2   4   3        4.57        5.49      4.88 o 
  -1   4   3     1667.81     1866.81     28.47 o 
   0   4   3        1.49        0.99      6.76 o 
   1   4   3     3885.58     4537.31    211.50 o 
   2   4   3      489.22      531.29     13.70 o 
   3   4   3     1067.63     1102.18     35.24 o 
   4   4   3     5747.52     6844.25    128.63 o 
   5   4   3       19.17       12.81      8.74 o 
   6   4   3       37.11       50.62     13.85 o 
   7   4   3       34.21       32.72     16.08 o 
   8   4   3      514.92      554.08     41.13 o 
   9   4   3        3.58       -6.68     19.39 o 
  10   4   3       55.62       88.05     48.25 o 
  11   4   3       12.82        9.81     20.31 o 
  12   4   3      149.61       87.48     39.98 o 
 -14   5   3        7.78      138.85    139.07 o 
 -13   5   3        2.08       14.51     33.37 o 
 -12   5   3       73.06       52.11     30.45 o 
 -11   5   3       67.02       55.75     25.18 o 
 -10   5   3        0.30       13.03     20.03 o 
  -9   5   3     1491.12     1694.57     56.48 o 
  -8   5   3      413.73      405.09     15.98 o 
  -7   5   3      470.84      439.69     45.99 o 
  -6   5   3      997.72     1099.84     37.79 o 
  -5   5   3     1056.52     1129.85    112.52 o 
  -4   5   3      797.64      757.51     38.93 o 
  -3   5   3     1477.55     1570.60     34.90 o 
  -2   5   3      422.21      433.94     21.56 o 
  -1   5   3     4791.46     4892.47     61.20 o 
   0   5   3      598.16      653.31     18.16 o 
   1   5   3      397.25      393.82     15.71 o 
   2   5   3      254.33      243.10     18.15 o 
   3   5   3     2669.57     3282.29    112.44 o 
   4   5   3      134.18       96.17     23.00 o 
   5   5   3      181.44      154.55     18.38 o 
   6   5   3      498.23      433.89     37.38 o 
   7   5   3      171.93      128.72     42.69 o 
   8   5   3      201.27      227.17     56.61 o 
   9   5   3        1.24       -4.49     31.22 o 
  10   5   3        0.14        5.65     19.79 o 
  11   5   3       37.49       15.69     39.08 o 
 -13   6   3        1.33      -32.02     36.44 o 
 -12   6   3       42.11       24.66     33.03 o 
 -11   6   3       36.55       21.18     32.30 o 
 -10   6   3        6.41        1.22     26.27 o 
  -9   6   3      216.47      191.42     57.62 o 
  -8   6   3      778.90      899.03     60.79 o 
  -7   6   3      460.47      479.43     77.29 o 
  -6   6   3      480.41      434.38     54.47 o 
  -5   6   3      384.48      407.38     52.84 o 
  -4   6   3      325.67      307.73      8.67 o 
  -3   6   3      400.60      444.95     23.78 o 
  -2   6   3      281.02      277.15     13.27 o 
  -1   6   3     1106.70     1245.38     33.50 o 
   0   6   3       21.89       23.05      8.46 o 
   1   6   3      131.06      153.65     12.67 o 
   2   6   3       94.27       98.29     19.53 o 
   3   6   3       17.92       14.26      9.25 o 
   4   6   3       14.17       12.53      5.57 o 
   5   6   3       12.85        8.75     11.43 o 
   6   6   3       67.99       63.00     16.38 o 
   7   6   3      120.39      146.56     55.32 o 
   8   6   3      426.75      375.69     60.35 o 
   9   6   3       18.68       26.77     26.47 o 
  10   6   3       23.63       44.32     21.62 o 
  11   6   3        4.24       35.52     32.31 o 
 -13   7   3        7.39       19.40     48.00 o 
 -12   7   3       12.82       16.02     34.93 o 
 -11   7   3       32.06       22.89     28.69 o 
 -10   7   3       61.36       55.99     30.54 o 
  -9   7   3       31.52        1.11     22.42 o 
  -8   7   3      853.91      907.67     64.87 o 
  -7   7   3      237.27      229.39     92.69 o 
  -6   7   3      361.73      316.37    100.13 o 
  -5   7   3      105.91       84.35     32.25 o 
  -4   7   3       54.81       53.32     12.80 o 
  -3   7   3     2780.07     2973.57    168.45 o 
  -2   7   3       40.93       46.06     12.35 o 
  -1   7   3      583.07      616.36     32.16 o 
   0   7   3       30.48       19.27     10.61 o 
   1   7   3       92.62       97.77     20.13 o 
   2   7   3       17.24       21.51      8.72 o 
   3   7   3       86.63       88.83     25.42 o 
   4   7   3       37.52       43.98     21.88 o 
   5   7   3      725.09      824.08     44.54 o 
   6   7   3      586.60      573.18     68.78 o 
   7   7   3      138.75      125.62     44.80 o 
   8   7   3       70.29       44.08     27.99 o 
   9   7   3       10.49       10.17     40.31 o 
  10   7   3        6.55       14.28     31.83 o 
 -12   8   3        4.95      -24.96     39.42 o 
 -11   8   3        4.05      -14.78     42.25 o 
 -10   8   3       51.49       51.94     38.53 o 
  -9   8   3      155.87      154.16     61.68 o 
  -8   8   3       56.19       60.53     35.87 o 
  -7   8   3      128.82      119.37     38.40 o 
  -6   8   3     1629.43     1619.86    135.59 o 
  -5   8   3      371.81      401.92     49.92 o 
  -4   8   3        7.09        9.21      4.66 o 
  -3   8   3       11.94       12.85      8.64 o 
  -2   8   3        0.08       21.55      7.49 o 
  -1   8   3     1124.54     1371.72     67.83 o 
   0   8   3      164.46      156.26     28.73 o 
   1   8   3     1304.89     1371.65     78.05 o 
   2   8   3        1.93       23.55     45.32 o 
   3   8   3      146.75      145.39     36.88 o 
   4   8   3       55.99       44.43     19.70 o 
   5   8   3       68.00       60.74     33.69 o 
   6   8   3      221.91      273.80     36.65 o 
   7   8   3       11.31       13.30     22.12 o 
   8   8   3        0.12       41.31     38.97 o 
   9   8   3        0.14       21.89     33.61 o 
  10   8   3       23.13       31.79     42.63 o 
 -11   9   3        2.01       25.80     39.56 o 
 -10   9   3       78.28       75.33     40.09 o 
  -9   9   3      173.30      158.00     61.75 o 
  -8   9   3      216.42      209.21     73.25 o 
  -7   9   3      458.70      435.50    104.29 o 
  -6   9   3      493.08      523.02     69.70 o 
  -5   9   3      345.59      356.15     31.77 o 
  -4   9   3        1.22        5.99     10.53 o 
  -3   9   3       38.85       45.12     10.90 o 
  -2   9   3       58.28       58.70     16.67 o 
  -1   9   3       34.46       34.28     14.31 o 
   0   9   3      144.30      132.08     32.21 o 
   1   9   3      549.15      571.61     29.22 o 
   2   9   3      214.90      208.24     28.64 o 
   3   9   3     1510.81     1529.84     99.89 o 
   4   9   3       83.43       71.09     19.17 o 
   5   9   3       13.45        3.42     13.91 o 
   6   9   3        7.44       16.28     44.62 o 
   7   9   3       64.40       24.34     49.13 o 
   8   9   3       10.33       34.18     27.30 o 
   9   9   3        1.28       27.91     26.10 o 
 -10  10   3       19.57       12.83     23.52 o 
  -9  10   3        0.07        7.73     27.25 o 
  -8  10   3        1.50       -1.41     30.59 o 
  -7  10   3        0.94       24.63     18.45 o 
  -6  10   3        0.34       18.44     23.29 o 
  -5  10   3      142.90      156.87     35.96 o 
  -4  10   3      150.17      130.47     21.84 o 
  -3  10   3       56.52       50.22     17.47 o 
  -2  10   3        1.77       24.43     10.32 o 
  -1  10   3       29.67       29.09     10.33 o 
   0  10   3       34.43       34.82     12.20 o 
   1  10   3      210.46      202.94     25.78 o 
   2  10   3       67.89       64.98     17.68 o 
   3  10   3      518.92      633.10     49.29 o 
   4  10   3      636.00      755.26     69.73 o 
   5  10   3        6.69       20.75     27.07 o 
   6  10   3       43.55       38.33     48.75 o 
   7  10   3       13.01       49.58     39.12 o 
   8  10   3        0.47       28.32     23.25 o 
  -9  11   3        0.08       10.21     21.43 o 
  -8  11   3        0.02       -6.85     27.07 o 
  -7  11   3      142.31      129.03     50.44 o 
  -6  11   3       41.27       52.04     25.10 o 
  -5  11   3      749.66      890.72    100.26 o 
  -4  11   3       94.40       72.19     22.53 o 
  -3  11   3       99.34       63.99     16.99 o 
  -2  11   3      111.19       95.43     21.51 o 
  -1  11   3      160.33      148.86     26.38 o 
   0  11   3       46.53       50.59     14.97 o 
   1  11   3       77.14       52.44     16.80 o 
   2  11   3        1.76        5.94      8.31 o 
   3  11   3      179.91      167.42     31.37 o 
   4  11   3       84.60       65.71     30.10 o 
   5  11   3       55.84       20.35     39.41 o 
   6  11   3       98.28      111.96     66.64 o 
   7  11   3       20.87       37.96     27.22 o 
  -8  12   3       93.24       85.86     49.25 o 
  -7  12   3       70.82       56.38     19.07 o 
  -6  12   3        6.52       14.22     17.93 o 
  -5  12   3       12.86       10.13     12.25 o 
  -4  12   3       13.15       15.85     13.79 o 
  -3  12   3       12.72       21.76      9.72 o 
  -2  12   3       35.63       33.97     11.81 o 
  -1  12   3       21.85       26.09      7.39 o 
   0  12   3        0.73       14.01      9.63 o 
   1  12   3        0.81       14.02      9.88 o 
   2  12   3       33.18       26.84     13.17 o 
   3  12   3       20.95       14.60     15.41 o 
   4  12   3        0.53        4.13     18.86 o 
   5  12   3       35.90       47.95     27.98 o 
  -6  13   3       24.36       22.40     17.55 o 
  -5  13   3       36.67       40.94     18.86 o 
  -4  13   3       46.35       51.41     19.99 o 
  -3  13   3       19.31        3.72     17.20 o 
  -2  13   3       38.76       24.12     16.22 o 
  -1  13   3       80.96       57.07     20.37 o 
   0  13   3        0.12       26.47     11.89 o 
   1  13   3       37.93       23.60     16.37 o 
   2  13   3        2.55       13.47     15.63 o 
   3  13   3       70.09       66.82     17.32 o 
 -15   0   4       16.16       32.75     28.67 o 
 -14   0   4       23.26       22.48     19.19 o 
 -13   0   4       35.29       49.29     19.58 o 
 -12   0   4      172.07      137.29     51.58 o 
 -11   0   4     1109.68     1265.26     85.29 o 
 -10   0   4      697.15      745.66     85.64 o 
  -9   0   4      297.81      272.09     81.55 o 
  -8   0   4      808.61      884.70     49.09 o 
  -7   0   4      185.40      212.93     50.97 o 
  -6   0   4      143.84      161.99     36.28 o 
  -5   0   4        2.40        8.51      9.49 o 
  -4   0   4     6270.06     5706.91    145.49 o 
  -3   0   4    10159.37     9379.49    212.18 o 
  -1   0   4    14082.30    14126.11    303.29 o 
   0   0   4     4108.77     3615.89     80.59 o 
   1   0   4      236.61      236.02     15.72 o 
   2   0   4      261.26      276.22     13.37 o 
   3   0   4     6997.20     7111.60    111.93 o 
   4   0   4      792.50      755.31     47.11 o 
   5   0   4      279.52      333.62    102.56 o 
   6   0   4      244.91      248.95     87.72 o 
   7   0   4     1788.65     1946.52     88.34 o 
   8   0   4        8.56       36.48     30.13 o 
   9   0   4      489.92      391.64    131.71 o 
  10   0   4       84.43      102.25     44.59 o 
  11   0   4       44.13       53.97     33.32 o 
  12   0   4       10.33       27.72     18.74 o 
 -15   1   4       29.57       23.69     15.05 o 
 -14   1   4        4.45        8.84     12.53 o 
 -13   1   4        1.93        7.60     18.19 o 
 -12   1   4       27.90        8.04     17.16 o 
 -11   1   4       26.63       29.98     15.03 o 
 -10   1   4      433.28      463.98     68.52 o 
  -9   1   4      500.25      509.25     39.44 o 
  -8   1   4      600.30      623.21     23.20 o 
  -7   1   4      930.52     1005.24     30.54 o 
  -6   1   4     3984.81     4027.39     65.88 o 
  -5   1   4      106.80      115.02     16.78 o 
  -4   1   4    10881.79     9714.37     89.56 o 
  -3   1   4      163.42      118.44     14.97 o 
  -2   1   4       16.95        0.11      7.97 o 
  -1   1   4     1148.99     1057.51     20.82 o 
   0   1   4    14798.65    12501.55    110.80 o 
   1   1   4      298.71      285.45     10.71 o 
   2   1   4       53.10       39.31      9.31 o 
   3   1   4      340.00      345.01     10.45 o 
   4   1   4       48.85       62.07     16.42 o 
   5   1   4      326.77      314.24     35.37 o 
   6   1   4       69.48       61.64     24.30 o 
   7   1   4       44.14       51.17     25.98 o 
   8   1   4      115.20      129.07     38.11 o 
   9   1   4      188.25      161.86     44.12 o 
  10   1   4       15.71       25.82     14.78 o 
  11   1   4       19.23       10.94     19.54 o 
  12   1   4        0.26        6.83     17.43 o 
 -15   2   4       12.08       15.66     11.14 o 
 -14   2   4        1.19       -5.98     14.72 o 
 -13   2   4       41.45       44.83     15.72 o 
 -12   2   4       29.47       18.56     15.94 o 
 -11   2   4     1121.87     1198.00     50.78 o 
 -10   2   4     1021.91     1032.18     46.24 o 
  -9   2   4      127.45      122.37     25.87 o 
  -8   2   4      107.16      101.28     22.08 o 
  -7   2   4     1649.02     1645.90    104.75 o 
  -6   2   4    13447.88    13688.66    248.84 o 
  -5   2   4       40.25       41.72      8.57 o 
  -4   2   4    12267.69    11227.76    103.96 o 
  -3   2   4      593.40      471.63     25.93 o 
  -2   2   4     7316.49     6732.97    109.48 o 
  -1   2   4       27.60       50.57      8.22 o 
   0   2   4     3076.78     2907.53     48.03 o 
   1   2   4     2195.87     2175.24     55.35 o 
   2   2   4     1935.87     1875.06     46.91 o 
   3   2   4      739.88      827.67     22.29 o 
   4   2   4      128.46      111.16     25.07 o 
   5   2   4      422.55      421.69     27.03 o 
   6   2   4        0.10        9.88     22.06 o 
   7   2   4       17.56        5.05     18.34 o 
   8   2   4      267.71      283.47     56.69 o 
   9   2   4        4.34        5.16     18.03 o 
  10   2   4       17.16       22.35     15.05 o 
  11   2   4        1.45       -2.25     20.76 o 
  12   2   4        8.64       15.07     15.53 o 
 -15   3   4       31.47       37.46     21.24 o 
 -14   3   4       69.08       66.99     21.66 o 
 -13   3   4       32.68       47.99     16.10 o 
 -12   3   4        4.79        4.86     10.44 o 
 -11   3   4       81.90       85.39     27.11 o 
 -10   3   4       31.12       22.90     13.14 o 
  -9   3   4        3.40       -0.18     10.84 o 
  -8   3   4      198.94      211.10     16.14 o 
  -7   3   4       63.95       81.02     16.05 o 
  -6   3   4        3.27        9.92      5.67 o 
  -5   3   4     1995.93     1870.12     50.55 o 
  -4   3   4    13605.27    13237.25    107.99 o 
  -3   3   4        0.56        1.52      5.24 o 
  -2   3   4    28984.53    28372.63    214.46 o 
  -1   3   4     2858.81     2951.08     53.66 o 
   0   3   4      727.86      723.68     24.03 o 
   1   3   4      270.36      303.53      8.76 o 
   2   3   4     1546.89     1616.69     29.69 o 
   3   3   4      118.18      100.60     20.67 o 
   4   3   4     2460.17     2541.27     46.70 o 
   5   3   4       22.54       15.41     18.10 o 
   6   3   4        0.38       25.44      9.85 o 
   7   3   4      143.45      133.50     42.17 o 
   8   3   4        1.44        9.88     13.37 o 
   9   3   4      462.67      532.26     71.22 o 
  10   3   4        0.01       -5.79     20.13 o 
  11   3   4        8.88       25.07     16.93 o 
 -14   4   4        3.58        6.05     18.68 o 
 -13   4   4       33.98       50.96     29.99 o 
 -12   4   4       24.37       11.63     17.35 o 
 -11   4   4      363.43      289.19     29.60 o 
 -10   4   4       72.68       78.23     24.42 o 
  -9   4   4        1.12        8.31      6.75 o 
  -8   4   4        8.54       29.34     12.98 o 
  -7   4   4       33.18       49.21     13.60 o 
  -6   4   4     1118.17     1169.64     60.27 o 
  -5   4   4      460.45      439.76     29.60 o 
  -4   4   4     2032.93     1889.36     72.87 o 
  -3   4   4       23.45       24.34      5.18 o 
  -2   4   4     5076.74     5016.71     76.22 o 
  -1   4   4     1798.17     1822.99     41.06 o 
   0   4   4       41.84       24.44      8.47 o 
   1   4   4      898.66     1018.87     49.39 o 
   2   4   4      270.93      290.90     14.48 o 
   3   4   4      776.98      753.33     25.72 o 
   4   4   4      331.09      344.90     22.10 o 
   5   4   4     1088.01     1196.07     42.95 o 
   6   4   4        6.92       13.23     14.85 o 
   7   4   4      315.41      279.27     43.94 o 
   8   4   4        1.68       10.16     13.83 o 
   9   4   4       36.85       42.80     22.18 o 
  10   4   4        0.46        5.20     14.21 o 
  11   4   4       28.77       23.60     16.21 o 
 -14   5   4        3.27      -41.34     33.29 o 
 -13   5   4       32.69       28.54     27.45 o 
 -12   5   4       17.01       36.63     23.39 o 
 -11   5   4       74.40       70.07     26.24 o 
 -10   5   4      562.03      539.98     37.50 o 
  -9   5   4       21.89       31.98     10.01 o 
  -8   5   4       10.66       41.19     24.35 o 
  -7   5   4     1064.96     1097.07     50.63 o 
  -6   5   4     1338.52     1276.83     90.78 o 
  -5   5   4      261.88      292.04     67.58 o 
  -4   5   4     2067.61     2093.86    105.57 o 
  -3   5   4        0.41        3.00      5.70 o 
  -2   5   4       49.23       41.42      9.07 o 
  -1   5   4      700.00      688.55     19.41 o 
   0   5   4     3198.70     3704.47    103.29 o 
   1   5   4       50.93       60.12     10.76 o 
   2   5   4     1208.89     1662.18    113.19 o 
   3   5   4     1923.90     2047.99     40.89 o 
   4   5   4      299.11      270.45     26.55 o 
   5   5   4      383.86      384.44     68.07 o 
   6   5   4        0.52       23.00     14.89 o 
   7   5   4      108.58       93.02     30.86 o 
   8   5   4        0.22       25.46     16.97 o 
   9   5   4      347.46      407.13     34.54 o 
  10   5   4       17.82        5.47     21.01 o 
  11   5   4       16.44        2.79     12.02 o 
 -14   6   4       51.57       32.53     39.57 o 
 -13   6   4       10.57       55.21     31.98 o 
 -12   6   4        7.15       38.45     21.43 o 
 -11   6   4       42.06       61.95     24.78 o 
 -10   6   4        2.58        2.20     36.18 o 
  -9   6   4      443.36      446.62     53.67 o 
  -8   6   4      198.79      167.35     78.65 o 
  -7   6   4      175.39      188.13     60.00 o 
  -6   6   4       85.84       77.88     24.92 o 
  -5   6   4       57.45       42.41     17.68 o 
  -4   6   4      112.84      112.68      8.55 o 
  -3   6   4      431.63      404.57     14.64 o 
  -2   6   4      736.36      689.78     26.45 o 
  -1   6   4       59.46       44.77      9.77 o 
   0   6   4     1210.25     1516.96     48.34 o 
   1   6   4        4.74       14.72     10.12 o 
   2   6   4      158.88      148.77     13.63 o 
   3   6   4        1.47        3.47      8.93 o 
   4   6   4      450.68      431.58     39.03 o 
   5   6   4      788.92      796.49     47.20 o 
   6   6   4       95.75      113.95     41.99 o 
   7   6   4       85.08       79.20     27.68 o 
   8   6   4       44.70       71.28     30.58 o 
   9   6   4       12.91        8.06     21.54 o 
  10   6   4       19.07        3.10     33.55 o 
 -13   7   4        0.52       15.41     25.24 o 
 -12   7   4       37.63       19.72     25.87 o 
 -11   7   4      103.33      110.32     40.76 o 
 -10   7   4      287.87      222.68     77.66 o 
  -9   7   4        0.86       10.05     25.74 o 
  -8   7   4      295.29      291.73    165.31 o 
  -7   7   4      136.37       90.52     46.32 o 
  -6   7   4      916.58      918.28     95.14 o 
  -5   7   4      193.85      152.80     43.46 o 
  -4   7   4      231.52      226.86     11.59 o 
  -3   7   4        3.34        7.52      7.73 o 
  -2   7   4     1001.75     1232.52     43.78 o 
  -1   7   4      296.09      320.32     16.65 o 
   0   7   4       78.45       89.73     18.21 o 
   1   7   4      261.18      349.34     33.25 o 
   2   7   4       88.80      113.06     20.95 o 
   3   7   4      120.49      133.98     27.35 o 
   4   7   4      248.83      235.51     34.21 o 
   5   7   4       30.48       22.94     17.87 o 
   6   7   4       54.87       24.53     28.77 o 
   7   7   4      314.66      298.36     67.81 o 
   8   7   4        2.99      -11.35     19.88 o 
   9   7   4       65.07       17.21     46.55 o 
  10   7   4        9.75       48.87     31.06 o 
 -12   8   4        9.99        6.10     30.65 o 
 -11   8   4        0.81       15.16     28.73 o 
 -10   8   4        3.37       40.26     23.09 o 
  -9   8   4        6.47       27.59     25.38 o 
  -8   8   4      378.01      389.31     66.19 o 
  -7   8   4     1169.28     1361.78     79.22 o 
  -6   8   4      202.09      177.46     63.63 o 
  -5   8   4      147.25      124.74     41.59 o 
  -4   8   4       44.43       45.32     11.10 o 
  -3   8   4        2.60        7.21      9.15 o 
  -2   8   4        5.63       17.61     10.22 o 
  -1   8   4       10.06       13.97     10.62 o 
   0   8   4       12.80       23.91     13.15 o 
   1   8   4       95.88       75.17     19.24 o 
   2   8   4      874.62     1018.73    107.22 o 
   3   8   4      151.00      106.57     29.44 o 
   4   8   4      154.61      196.36     47.70 o 
   5   8   4        9.44       17.56     16.26 o 
   6   8   4        8.85       16.88     14.48 o 
   7   8   4       73.86        8.10     46.56 o 
   8   8   4       14.42       14.82     40.37 o 
   9   8   4        2.26       28.96     28.41 o 
 -12   9   4       11.73       -8.87     46.35 o 
 -11   9   4        5.52       16.51     23.16 o 
 -10   9   4        4.24       17.41     19.59 o 
  -9   9   4       33.50       31.78     29.51 o 
  -8   9   4       19.37       39.79     24.79 o 
  -7   9   4       76.56       44.72     27.00 o 
  -6   9   4      303.29      244.17     50.67 o 
  -5   9   4       11.78       10.41     11.55 o 
  -4   9   4       53.19       54.70     14.88 o 
  -3   9   4        0.17        8.97      7.70 o 
  -2   9   4      364.92      385.55     39.94 o 
  -1   9   4      409.95      577.31    101.29 o 
   0   9   4        3.55       -3.99     13.97 o 
   1   9   4      125.56      119.35     28.88 o 
   2   9   4      194.61      180.84     38.39 o 
   3   9   4       95.92      106.09     27.56 o 
   4   9   4       67.79       34.07     31.26 o 
   5   9   4      113.87       83.54     32.40 o 
   6   9   4       19.22       34.28     36.98 o 
   7   9   4       21.03       34.82     33.69 o 
   8   9   4        1.56        9.78     43.42 o 
 -11  10   4       69.36       45.12     20.22 o 
 -10  10   4       46.63       23.77     29.54 o 
  -9  10   4        3.80        6.64     36.32 o 
  -8  10   4        0.88       -3.88     22.83 o 
  -7  10   4       68.14       65.76     22.89 o 
  -6  10   4      395.99      376.41     52.53 o 
  -5  10   4       78.35       68.65     20.20 o 
  -4  10   4      780.27      861.18     64.68 o 
  -3  10   4       17.75       11.79     10.07 o 
  -2  10   4      890.67     1028.48     96.50 o 
  -1  10   4        0.90       22.70     14.00 o 
   0  10   4       82.45       70.74     15.17 o 
   1  10   4      131.21      154.00     31.41 o 
   2  10   4      263.89      311.77     35.19 o 
   3  10   4      106.12       88.44     29.85 o 
   4  10   4       19.25       19.81     21.73 o 
   5  10   4      249.15      249.87     93.55 o 
   6  10   4       17.31       30.46     68.30 o 
   7  10   4       12.54       21.00     36.52 o 
  -9  11   4       43.94       45.68     25.24 o 
  -8  11   4       13.46       23.30     17.24 o 
  -7  11   4       39.30       43.06     27.65 o 
  -6  11   4       24.27       49.37     20.97 o 
  -5  11   4      162.42      129.16     36.46 o 
  -4  11   4        1.30       16.81     13.61 o 
  -3  11   4        1.12        7.12      9.03 o 
  -2  11   4       37.66       36.45     14.96 o 
  -1  11   4       20.31       18.00      9.87 o 
   0  11   4       22.40       27.53      7.55 o 
   1  11   4      197.62      164.36     31.61 o 
   2  11   4      742.43     1079.34     97.45 o 
   3  11   4       77.80       65.09     22.56 o 
   4  11   4       85.61       73.43     32.94 o 
   5  11   4        4.93      -13.77     44.95 o 
   6  11   4        2.65       22.82     26.14 o 
  -8  12   4       81.59       75.78     30.78 o 
  -7  12   4        1.38        9.26     13.16 o 
  -6  12   4      289.76      212.56     61.67 o 
  -5  12   4       63.97       33.17     24.56 o 
  -4  12   4       90.12       77.70     23.40 o 
  -3  12   4       14.34       25.04     11.17 o 
  -2  12   4        6.44       14.49     15.08 o 
  -1  12   4        2.72        1.56     11.88 o 
   0  12   4       44.70       31.18     13.54 o 
   1  12   4        0.88       11.98     10.72 o 
   2  12   4       39.75       40.07     19.30 o 
   3  12   4       12.30       -0.02     22.42 o 
   4  12   4       19.91       19.46     23.29 o 
   5  12   4        0.52        5.91     25.46 o 
  -6  13   4       48.95       31.46     14.84 o 
  -5  13   4        1.50       11.34     12.84 o 
  -4  13   4       89.01       49.31     17.96 o 
  -3  13   4        0.59        3.81     12.58 o 
  -2  13   4      174.65      151.19     38.24 o 
  -1  13   4       52.40       42.86     18.18 o 
   0  13   4        3.50       18.98     13.52 o 
   1  13   4       19.29        8.13     14.43 o 
   2  13   4       50.91       49.04     16.92 o 
   3  13   4        6.82       27.28     15.77 o 
 -15   1   5        3.52      -11.68     17.49 o 
 -14   1   5        4.65       15.58     17.39 o 
 -13   1   5        9.45       -3.04     19.30 o 
 -12   1   5       14.39       -1.63     18.52 o 
 -11   1   5       78.09       82.16     25.41 o 
 -10   1   5      116.21      125.45     25.47 o 
  -9   1   5       19.64        8.84     10.93 o 
  -8   1   5     1802.66     1944.53     70.54 o 
  -7   1   5     1580.84     1674.09     56.43 o 
  -6   1   5      386.22      347.90     13.13 o 
  -5   1   5        0.10       -8.48      6.08 o 
  -4   1   5       85.93       71.31     12.97 o 
  -3   1   5     4970.12     4973.13     75.24 o 
  -2   1   5      179.58      166.71      9.98 o 
  -1   1   5    19733.16    17307.49    293.61 o 
   0   1   5     3076.28     2986.16     65.77 o 
   1   1   5    15481.56    13998.49    172.48 o 
   2   1   5     1271.16     1274.36     32.53 o 
   3   1   5     1865.40     1885.82     25.83 o 
   4   1   5      495.29      522.66     25.64 o 
   5   1   5       40.29       44.35     16.47 o 
   6   1   5      297.54      323.93     75.32 o 
   7   1   5      104.70       83.17     43.51 o 
   8   1   5      526.84      519.41     50.75 o 
   9   1   5       18.50       26.50     16.31 o 
  10   1   5        0.68       12.34     18.89 o 
  11   1   5        3.28       -6.65     26.76 o 
 -15   2   5       14.57       12.34     15.05 o 
 -14   2   5        1.57       -5.60     17.24 o 
 -13   2   5        1.49       -6.18     15.09 o 
 -12   2   5      682.02      660.26     31.78 o 
 -11   2   5        0.22       -0.58     15.23 o 
 -10   2   5      103.70       81.15     18.44 o 
  -9   2   5       84.95       69.36     16.50 o 
  -8   2   5      107.36      129.41     27.58 o 
  -7   2   5     2647.26     2680.11     78.33 o 
  -6   2   5     2880.33     2618.34     95.86 o 
  -5   2   5     2520.39     2339.00     63.34 o 
  -4   2   5     4805.61     4352.63     95.16 o 
  -2   2   5     5612.12     5050.72     78.22 o 
  -1   2   5     6429.15     6637.22    174.74 o 
   0   2   5      363.05      357.37      5.72 o 
   1   2   5    25793.91    24937.49    130.72 o 
   2   2   5       83.94       70.41     14.30 o 
   3   2   5       18.19       19.38      6.77 o 
   4   2   5      453.05      416.60     17.73 o 
   5   2   5      559.85      550.59     24.59 o 
   6   2   5       74.54       69.24     21.42 o 
   7   2   5       24.29       11.04     24.48 o 
   8   2   5        1.68       13.04     22.02 o 
   9   2   5        0.12        5.60     19.06 o 
  10   2   5        4.99       14.09     18.12 o 
  11   2   5       12.76       34.84     18.64 o 
 -15   3   5       26.39       28.61     13.51 o 
 -14   3   5      177.98      153.27     36.31 o 
 -13   3   5        0.34       20.53     12.54 o 
 -12   3   5      210.26      235.68     59.44 o 
 -11   3   5       36.96       30.20     13.72 o 
 -10   3   5       20.25       14.24      8.85 o 
  -9   3   5       65.92       68.20     17.82 o 
  -8   3   5      292.04      280.71     16.63 o 
  -7   3   5     3436.04     3506.83    108.72 o 
  -6   3   5     1045.21     1058.34     35.81 o 
  -5   3   5     1148.61     1033.34     44.21 o 
  -4   3   5      281.84      234.06     12.94 o 
  -3   3   5       39.81       34.30      8.74 o 
  -2   3   5     1921.18     1859.19     35.97 o 
  -1   3   5      244.45      251.58     19.30 o 
   0   3   5      440.82      430.67      9.52 o 
   1   3   5      236.41      225.58      8.76 o 
   2   3   5     3474.03     3837.84     89.97 o 
   3   3   5     9126.01    10086.77    221.48 o 
   4   3   5        1.79        4.90      8.10 o 
   5   3   5      208.05      205.73     54.28 o 
   6   3   5        0.12        3.23     20.30 o 
   7   3   5       20.75       21.86     14.45 o 
   8   3   5      107.81      110.47     33.67 o 
   9   3   5        0.01       -8.18     23.01 o 
  10   3   5      212.31      215.95     54.59 o 
  11   3   5       28.02       45.56     20.24 o 
 -15   4   5        7.23        5.09     19.30 o 
 -14   4   5       16.42       32.96     32.21 o 
 -13   4   5      225.59      224.05     31.08 o 
 -12   4   5      235.91      247.09     48.23 o 
 -11   4   5      336.41      346.04     31.52 o 
 -10   4   5        5.71       17.72      9.04 o 
  -9   4   5      534.18      597.90     37.81 o 
  -8   4   5      626.89      593.04     24.47 o 
  -7   4   5     1789.10     2126.98     65.65 o 
  -6   4   5       13.51       20.92     12.28 o 
  -5   4   5      564.27      558.41     18.99 o 
  -4   4   5       33.39       32.34      3.90 o 
  -3   4   5     5525.05     5300.86     83.66 o 
  -2   4   5        0.05        3.69      5.80 o 
  -1   4   5       67.49       75.91     12.69 o 
   0   4   5        3.34       -0.06      5.36 o 
   1   4   5     2600.09     3065.26     62.73 o 
   2   4   5      315.79      304.18     13.58 o 
   3   4   5     9574.02    10638.82    180.93 o 
   4   4   5       49.90       41.47     15.79 o 
   5   4   5        2.30       14.86     16.94 o 
   6   4   5       11.83       18.42     10.02 o 
   7   4   5        6.63        3.99     19.13 o 
   8   4   5        9.60       19.34     12.99 o 
   9   4   5        0.88       18.05     11.15 o 
  10   4   5       11.61        8.33     11.95 o 
  11   4   5        0.35       19.36     21.21 o 
 -14   5   5       35.02        9.58     26.77 o 
 -13   5   5      155.73      136.66     46.30 o 
 -12   5   5       34.73       45.30     25.85 o 
 -11   5   5      595.60      603.77     51.29 o 
 -10   5   5      197.51      196.25     22.54 o 
  -9   5   5      586.47      607.01     56.03 o 
  -8   5   5      192.06      188.64     58.03 o 
  -7   5   5       12.07       12.23     20.45 o 
  -6   5   5       26.45       65.52     30.38 o 
  -5   5   5      948.55      960.52     50.69 o 
  -4   5   5        0.01        1.38      3.41 o 
  -3   5   5     7103.48     7398.66    153.96 o 
  -2   5   5      377.49      392.80     12.65 o 
  -1   5   5     3327.56     3862.88     74.70 o 
   0   5   5     1252.80     1541.61     57.77 o 
   1   5   5      878.02      967.16     67.00 o 
   2   5   5        5.52       -0.74      5.10 o 
   3   5   5       50.21       42.12     10.66 o 
   4   5   5      982.53     1032.34     61.75 o 
   5   5   5      246.97      240.38     71.86 o 
   6   5   5      156.83      161.78     52.71 o 
   7   5   5       45.21       27.84     21.81 o 
   8   5   5      928.48      908.36     52.79 o 
   9   5   5        5.79        9.22     17.33 o 
  10   5   5       22.23       14.84     12.35 o 
 -14   6   5        0.20      -18.57     37.79 o 
 -13   6   5        1.49       29.03     22.35 o 
 -12   6   5       18.28       16.86     20.65 o 
 -11   6   5      132.36      149.05     49.91 o 
 -10   6   5        0.20        7.72     24.53 o 
  -9   6   5      504.49      615.52     76.34 o 
  -8   6   5       37.79       32.83     34.87 o 
  -7   6   5      978.05     1226.26     58.42 o 
  -6   6   5       18.25       15.89     14.63 o 
  -5   6   5      495.63      456.97     48.99 o 
  -4   6   5        0.04        6.35      5.30 o 
  -3   6   5       88.60       74.29     14.72 o 
  -2   6   5       64.89       84.45     16.38 o 
  -1   6   5      460.88      543.94     19.66 o 
   0   6   5      185.65      231.25     21.47 o 
   1   6   5      163.58      195.60     25.40 o 
   2   6   5       12.18        3.76      9.23 o 
   3   6   5      159.31      151.33     30.55 o 
   4   6   5       61.14       70.71     29.66 o 
   5   6   5       19.03       14.31     25.88 o 
   6   6   5      140.73       87.29     41.39 o 
   7   6   5       72.89       53.60     26.11 o 
   8   6   5       48.83       61.33     26.20 o 
   9   6   5       14.67       25.66     25.14 o 
  10   6   5        0.00       33.50     37.44 o 
 -13   7   5        0.91       14.28     27.13 o 
 -12   7   5       30.18       61.91     32.99 o 
 -11   7   5        1.45       22.86     40.37 o 
 -10   7   5      463.89      357.22    114.70 o 
  -9   7   5     1356.03     1476.73     71.21 o 
  -8   7   5       83.64       46.72     35.11 o 
  -7   7   5      867.61      876.53     49.41 o 
  -6   7   5       24.05       23.02     20.65 o 
  -5   7   5      215.29      157.12     37.88 o 
  -4   7   5       36.60       29.85      8.73 o 
  -3   7   5       80.18       63.04     10.88 o 
  -2   7   5       68.24       64.60     12.97 o 
  -1   7   5      429.95      485.57     39.38 o 
   0   7   5      312.05      358.42     24.34 o 
   1   7   5      339.82      411.52     42.67 o 
   2   7   5      256.22      257.61     26.65 o 
   3   7   5       36.06       53.70     20.37 o 
   4   7   5        1.40       17.88     16.30 o 
   5   7   5       54.80       35.67     33.41 o 
   6   7   5       71.42       69.89     30.14 o 
   7   7   5        3.04       15.00     18.82 o 
   8   7   5       20.81       30.57     28.91 o 
   9   7   5        8.78       25.17     29.02 o 
 -13   8   5        1.96       27.33     21.31 o 
 -12   8   5        1.53       35.03     23.83 o 
 -11   8   5       19.94        3.09     33.04 o 
 -10   8   5       10.18       15.07     26.99 o 
  -9   8   5       83.32       45.00     24.66 o 
  -8   8   5        1.09       24.93     13.65 o 
  -7   8   5     1237.47     1286.44    136.54 o 
  -6   8   5        7.42       -1.83     22.74 o 
  -5   8   5        1.76        3.66      6.34 o 
  -4   8   5       16.98       16.27      5.74 o 
  -3   8   5       20.96       17.28      6.19 o 
  -2   8   5       47.44       42.22      9.89 o 
  -1   8   5        1.71       13.38      9.13 o 
   0   8   5        6.28        4.87      9.12 o 
   1   8   5       45.71       52.22     15.12 o 
   2   8   5       11.67       16.77     18.67 o 
   3   8   5      326.97      335.77     38.23 o 
   4   8   5       13.02        4.86     16.52 o 
   5   8   5       28.42       39.52     19.92 o 
   6   8   5       32.19       22.09     23.06 o 
   7   8   5       29.36       10.63     33.90 o 
   8   8   5       12.01        4.18     44.25 o 
   9   8   5        0.23        3.41     48.60 o 
 -12   9   5        0.32       -4.91     31.16 o 
 -11   9   5       30.49       41.59     28.11 o 
 -10   9   5       66.27       50.88     34.46 o 
  -9   9   5       93.55       77.38     46.29 o 
  -8   9   5        4.01       25.90     16.50 o 
  -7   9   5      611.91      700.95     42.86 o 
  -6   9   5      170.27      142.04     49.68 o 
  -5   9   5      210.61      191.21     11.99 o 
  -4   9   5      237.30      225.55     23.64 o 
  -3   9   5      333.63      372.81     20.49 o 
  -2   9   5      161.47      133.70     30.65 o 
  -1   9   5       49.31       51.60     16.57 o 
   0   9   5       34.22       24.77     13.63 o 
   1   9   5       51.10       51.46     14.59 o 
   2   9   5      692.92      693.67     71.73 o 
   3   9   5       21.24       34.67     20.69 o 
   4   9   5       92.31       72.50     26.79 o 
   5   9   5        3.74       20.54     19.01 o 
   6   9   5      110.23       97.05     69.43 o 
   7   9   5        0.27      -11.16     37.39 o 
   8   9   5        1.05       -7.35     54.38 o 
 -11  10   5       39.88       40.09     30.93 o 
 -10  10   5        2.65       16.30     18.65 o 
  -9  10   5        8.24        8.41     33.54 o 
  -8  10   5        0.00       12.21     14.12 o 
  -7  10   5       46.67       60.46     22.52 o 
  -6  10   5      126.91      108.77     32.49 o 
  -5  10   5       24.79       32.40     15.58 o 
  -4  10   5      196.70      157.90     32.24 o 
  -3  10   5       14.06        4.81     12.19 o 
  -2  10   5        1.11       17.07     12.37 o 
  -1  10   5       18.81       28.15     13.27 o 
   0  10   5       11.79       11.99     11.18 o 
   1  10   5       18.02       16.10     14.76 o 
   2  10   5       32.36       41.87     17.62 o 
   3  10   5       74.17       81.94     26.73 o 
   4  10   5       69.25       57.92     22.80 o 
   5  10   5       25.97        8.90     58.49 o 
   6  10   5        3.90        8.09     47.96 o 
   7  10   5        2.75       11.80     35.07 o 
 -10  11   5        6.10       13.70     28.69 o 
  -9  11   5      108.71       92.29     37.27 o 
  -8  11   5       15.49        5.79     20.87 o 
  -7  11   5       59.86       54.94     22.01 o 
  -6  11   5      111.06       67.14     22.83 o 
  -5  11   5      234.43      179.49     59.52 o 
  -4  11   5       23.56       11.94     18.16 o 
  -3  11   5     1067.24     1329.89     98.83 o 
  -2  11   5       62.52       45.96     13.09 o 
  -1  11   5       52.54       73.20     18.35 o 
   0  11   5       18.18       33.20     12.06 o 
   1  11   5        0.04        6.99      8.78 o 
   2  11   5       88.81       71.71     25.29 o 
   3  11   5        3.15       18.84     11.75 o 
   4  11   5      144.56       95.39     55.17 o 
   5  11   5        2.03       49.56     27.00 o 
   6  11   5      148.87      109.79     60.32 o 
  -8  12   5       31.50       29.84     17.47 o 
  -7  12   5        0.26       -9.77     17.96 o 
  -6  12   5        5.34       26.29     14.47 o 
  -5  12   5       72.10       71.43     22.08 o 
  -4  12   5      103.43       71.92     24.70 o 
  -3  12   5       20.62        2.79     13.34 o 
  -2  12   5        0.24       13.57     12.22 o 
  -1  12   5      217.34      188.00     38.83 o 
   0  12   5       56.42       54.28     18.01 o 
   1  12   5       47.90       31.93     14.78 o 
   2  12   5        3.06        8.70     16.08 o 
   3  12   5        0.06        1.23     20.00 o 
   4  12   5       70.76       86.07     36.43 o 
  -6  13   5        3.86        5.86     15.92 o 
  -5  13   5        0.70       11.00     14.67 o 
  -4  13   5        0.73       -6.36     17.00 o 
  -3  13   5       49.52       33.94     15.61 o 
  -2  13   5        1.35        2.34      8.40 o 
  -1  13   5       19.40       21.94     12.96 o 
   0  13   5       16.79       24.01     15.97 o 
   1  13   5       14.38        6.77     19.55 o 
   2  13   5       44.93       20.65     16.15 o 
 -16   0   6        6.14      -14.67     22.40 o 
 -15   0   6      105.49       86.05     40.18 o 
 -14   0   6        9.77       34.25     15.06 o 
 -13   0   6        7.04       -4.50     17.06 o 
 -12   0   6      642.69      579.82     61.13 o 
 -11   0   6      183.01      155.67     53.32 o 
 -10   0   6      103.93      108.43     34.28 o 
  -9   0   6     1264.39     1287.01     83.70 o 
  -8   0   6      154.60      232.70     45.63 o 
  -7   0   6       15.50       18.90     13.06 o 
  -6   0   6       96.51       72.54     13.86 o 
  -5   0   6     1904.99     1663.40     48.75 o 
  -4   0   6     4110.08     3981.59     58.53 o 
  -3   0   6     6484.76     5820.49     94.61 o 
  -2   0   6     4303.68     3666.10    100.96 o 
  -1   0   6    11446.05    11260.18    116.75 o 
   0   0   6      299.11      276.00     13.78 o 
   1   0   6     1388.15     1413.77     31.64 o 
   2   0   6     3519.70     3741.77     75.68 o 
   3   0   6      170.33      196.54     52.11 o 
   4   0   6       46.71       32.72     22.48 o 
   5   0   6        7.39        6.18     26.00 o 
   6   0   6       67.51       69.31     37.98 o 
   7   0   6       95.60      143.67     70.34 o 
   8   0   6      143.43       83.40     48.64 o 
   9   0   6      274.78      264.37     99.79 o 
  10   0   6        0.95       28.41     27.97 o 
  11   0   6        1.64      -10.30     33.47 o 
 -16   1   6        1.14        6.83     15.44 o 
 -15   1   6       18.33       36.50     17.43 o 
 -14   1   6       33.26       37.96     15.56 o 
 -13   1   6      174.07      161.48     33.69 o 
 -12   1   6       16.25       35.41     17.46 o 
 -11   1   6       11.19       21.90     13.28 o 
 -10   1   6       47.79       59.36     19.63 o 
  -9   1   6      140.01      142.35     26.17 o 
  -8   1   6     2053.40     2065.00     92.27 o 
  -7   1   6      548.35      545.23     26.16 o 
  -6   1   6     5118.08     5149.57    107.70 o 
  -5   1   6      341.14      272.89      8.25 o 
  -4   1   6        0.87        0.32      3.86 o 
  -3   1   6      326.34      300.37     10.87 o 
  -2   1   6     5166.79     5051.90     96.33 o 
  -1   1   6     4821.26     4492.57    124.83 o 
   0   1   6      695.04      650.83     14.50 o 
   1   1   6     1542.43     1493.53     23.90 o 
   2   1   6     3464.92     3637.99     65.15 o 
   3   1   6      148.66      115.07     25.91 o 
   4   1   6      167.31      150.28     42.51 o 
   5   1   6      137.71      110.76     30.53 o 
   6   1   6      137.00      143.78     39.07 o 
   7   1   6       71.22       70.63     28.79 o 
   8   1   6       48.43       42.73     22.62 o 
   9   1   6       55.63       41.56     22.15 o 
  10   1   6       43.68       58.67     27.95 o 
  11   1   6        2.33        8.95     15.77 o 
 -15   2   6        0.08       -2.03     13.98 o 
 -14   2   6       44.55       26.30     13.46 o 
 -13   2   6        1.41        4.50     11.16 o 
 -12   2   6      423.36      421.47     30.61 o 
 -11   2   6      549.26      489.18     26.82 o 
 -10   2   6      892.87      982.66     38.54 o 
  -9   2   6      264.30      265.55     26.86 o 
  -8   2   6      392.57      432.07     31.42 o 
  -7   2   6      219.54      211.59     15.90 o 
  -6   2   6     5915.60     5968.88    196.92 o 
  -5   2   6        0.57       -0.12      2.77 o 
  -4   2   6       16.22        6.71      4.85 o 
  -3   2   6     6091.09     5712.75     68.53 o 
  -2   2   6    26295.17    25108.00    482.59 o 
  -1   2   6    22296.14    22119.82    151.57 o 
   0   2   6    24756.13    22609.39    121.49 o 
   1   2   6      134.51      118.99      9.31 o 
   2   2   6     4428.39     4760.71    119.47 o 
   3   2   6     1570.85     1548.23     31.55 o 
   4   2   6      922.90      913.45     29.46 o 
   5   2   6      795.49      793.42     44.61 o 
   6   2   6       42.92       21.41     25.73 o 
   7   2   6        4.10        8.30     20.40 o 
   8   2   6        1.01       -7.68     16.21 o 
   9   2   6      478.04      544.19     54.42 o 
  10   2   6        8.61       26.52     15.94 o 
  11   2   6       38.37       46.74     22.63 o 
 -15   3   6       65.49       56.91     22.43 o 
 -14   3   6        4.12       17.95      9.49 o 
 -13   3   6        0.04       15.84     10.44 o 
 -12   3   6        6.48       20.19     11.17 o 
 -11   3   6      319.33      308.67     22.06 o 
 -10   3   6       13.97       25.25     11.71 o 
  -9   3   6      167.28      170.50     16.10 o 
  -8   3   6        0.00        4.85      6.95 o 
  -7   3   6      298.23      306.40     13.95 o 
  -6   3   6      106.08       93.19      8.16 o 
  -5   3   6      665.49      569.71     29.21 o 
  -4   3   6     3149.64     3195.90     64.64 o 
  -3   3   6      128.23      127.41      7.05 o 
  -2   3   6      155.96      170.64      5.70 o 
  -1   3   6       53.91       67.86     15.46 o 
   0   3   6      766.63      745.68     23.37 o 
   1   3   6      120.53      111.39     11.98 o 
   2   3   6     4042.70     4053.22     76.15 o 
   3   3   6       82.74       75.79     21.83 o 
   4   3   6       15.26       19.70      9.05 o 
   5   3   6        0.19        9.60     16.47 o 
   6   3   6       21.73       52.57     24.96 o 
   7   3   6       62.86       89.49     28.28 o 
   8   3   6       45.60       41.68     20.51 o 
   9   3   6      437.22      535.15     70.92 o 
  10   3   6        3.05       37.84     18.95 o 
  11   3   6       23.42       27.46     16.47 o 
 -15   4   6       12.83       12.63     34.54 o 
 -14   4   6       39.22       32.01     21.36 o 
 -13   4   6      236.54      177.60     50.63 o 
 -12   4   6      389.75      380.62     45.11 o 
 -11   4   6       18.07       20.93      8.73 o 
 -10   4   6       11.31       11.09      4.38 o 
  -9   4   6       60.00       89.91     17.40 o 
  -8   4   6     1376.70     1352.54     31.27 o 
  -7   4   6       14.79        5.30      3.20 o 
  -6   4   6      449.04      387.96     21.88 o 
  -5   4   6     2089.45     2014.47     58.60 o 
  -4   4   6     4156.07     3801.69     60.72 o 
  -3   4   6     2299.32     2281.02     61.54 o 
  -2   4   6     4228.39     4162.61     54.80 o 
  -1   4   6       32.94       34.87      8.35 o 
   0   4   6     7033.31     7970.22    284.19 o 
   1   4   6      728.45      810.87     25.95 o 
   2   4   6      335.39      346.68     13.44 o 
   3   4   6      144.18      141.35     33.92 o 
   4   4   6      658.76      651.41     29.46 o 
   5   4   6      533.29      561.54     45.13 o 
   6   4   6       16.69       11.52     11.97 o 
   7   4   6       25.86       24.00     17.70 o 
   8   4   6       51.68       53.38     23.85 o 
   9   4   6      351.34      330.85     48.43 o 
  10   4   6        0.01       12.30     13.06 o 
 -15   5   6        8.45       28.89     18.83 o 
 -14   5   6        0.01       12.18     40.44 o 
 -13   5   6      110.63      112.97     53.30 o 
 -12   5   6      119.83      105.44     44.85 o 
 -11   5   6      396.39      497.18     68.78 o 
 -10   5   6      188.89      190.30     17.42 o 
  -9   5   6       31.65       35.17     22.98 o 
  -8   5   6       26.45       40.88     24.61 o 
  -7   5   6      102.83      133.21     36.22 o 
  -6   5   6       56.37       49.25     24.29 o 
  -5   5   6      606.70      580.98     53.75 o 
  -4   5   6     2107.98     2230.57     67.51 o 
  -3   5   6       33.05       31.36      9.27 o 
  -2   5   6     2108.18     2404.53     99.96 o 
  -1   5   6       36.66       56.16     10.20 o 
   0   5   6      147.31      136.78     11.21 o 
   1   5   6     1042.98     1087.17     48.09 o 
   2   5   6      419.05      472.90     30.51 o 
   3   5   6      490.22      597.48     30.59 o 
   4   5   6      270.58      280.66     31.36 o 
   5   5   6      284.28      298.93     99.52 o 
   6   5   6        0.41       19.79     14.54 o 
   7   5   6       66.39       74.66     33.48 o 
   8   5   6       49.17       13.68     17.64 o 
   9   5   6       74.54       65.83     27.75 o 
  10   5   6        3.84       10.36      8.88 o 
 -14   6   6       32.97       49.00     44.04 o 
 -13   6   6       23.38       26.76     26.51 o 
 -12   6   6      156.21       77.48     36.68 o 
 -11   6   6       63.91       70.04     32.57 o 
 -10   6   6        0.41       34.30     30.34 o 
  -9   6   6      174.87      193.47     53.43 o 
  -8   6   6     1814.21     1927.59     62.96 o 
  -7   6   6       28.04        6.42     12.02 o 
  -6   6   6      454.80      398.99     32.17 o 
  -5   6   6       57.97       54.13     11.60 o 
  -4   6   6     1505.56     1580.53     79.78 o 
  -3   6   6       90.73      117.81     14.52 o 
  -2   6   6      409.45      442.22     18.13 o 
  -1   6   6      384.03      403.02     16.13 o 
   0   6   6      116.70      153.43     27.93 o 
   1   6   6      458.68      556.31     37.80 o 
   2   6   6       79.63       71.78     29.60 o 
   3   6   6       60.30       50.56     22.83 o 
   4   6   6       22.30       20.10     18.29 o 
   5   6   6      154.51      144.71     62.49 o 
   6   6   6      171.09      126.48     44.25 o 
   7   6   6       14.45       15.71     15.89 o 
   8   6   6        1.29       20.18     23.61 o 
   9   6   6        0.45       -6.13     18.96 o 
 -14   7   6        0.24       13.33     47.97 o 
 -13   7   6        0.23        2.56     36.63 o 
 -12   7   6        9.18       11.48     23.24 o 
 -11   7   6      152.47      117.68    103.44 o 
 -10   7   6      212.70      249.64     97.95 o 
  -9   7   6      141.73      102.07     46.03 o 
  -8   7   6      175.19      131.33     37.51 o 
  -7   7   6        1.74        6.79     11.50 o 
  -6   7   6       26.43       51.26     20.61 o 
  -5   7   6       10.00       10.27      7.07 o 
  -4   7   6      272.64      249.82     15.56 o 
  -3   7   6      196.51      169.93     29.28 o 
  -2   7   6     1214.19     1331.95     68.05 o 
  -1   7   6      384.93      416.13     21.64 o 
   0   7   6      127.32      156.49     22.05 o 
   1   7   6      136.03      139.37     15.20 o 
   2   7   6        6.31       28.13     11.67 o 
   3   7   6       66.93       50.75     17.93 o 
   4   7   6        7.18        4.01     24.26 o 
   5   7   6      351.18      309.62    103.49 o 
   6   7   6        0.43        6.23     15.58 o 
   7   7   6      109.39       67.90     27.82 o 
   8   7   6        4.25      -43.20     50.37 o 
   9   7   6       23.81       10.15     42.58 o 
 -13   8   6        0.21        6.35     31.08 o 
 -12   8   6       10.13       42.64     34.33 o 
 -11   8   6        0.28       15.22     30.74 o 
 -10   8   6      140.15       93.01     42.48 o 
  -9   8   6        0.42       30.47     28.67 o 
  -8   8   6       27.76       23.66     16.25 o 
  -7   8   6      706.35      801.65     50.38 o 
  -6   8   6       56.14       48.74     21.10 o 
  -5   8   6      188.58      187.36     15.71 o 
  -4   8   6      157.53      179.94     21.33 o 
  -3   8   6       53.62       46.95     12.66 o 
  -2   8   6      441.34      537.24     51.46 o 
  -1   8   6        3.16       11.03      9.74 o 
   0   8   6     1092.20     1224.96     76.39 o 
   1   8   6      439.11      581.16     51.25 o 
   2   8   6       23.03       23.44     15.75 o 
   3   8   6        0.67       17.02     19.56 o 
   4   8   6       19.08       17.53     13.90 o 
   5   8   6       16.88       16.36     14.24 o 
   6   8   6       80.06       97.39     34.92 o 
   7   8   6       47.09       49.49     51.98 o 
   8   8   6       14.47       11.31     22.82 o 
 -12   9   6        2.02      -23.27     32.75 o 
 -11   9   6        0.11       -3.48     29.67 o 
 -10   9   6       44.80       29.34     23.10 o 
  -9   9   6      125.31      145.54     40.61 o 
  -8   9   6       12.03       22.10     13.54 o 
  -7   9   6      509.91      468.47     51.73 o 
  -6   9   6      331.28      303.37     52.15 o 
  -5   9   6       14.65       14.13      7.69 o 
  -4   9   6      427.76      433.92     31.25 o 
  -3   9   6       13.14        5.24      9.40 o 
  -2   9   6       57.47       45.77     16.64 o 
  -1   9   6        4.93        5.02      8.81 o 
   0   9   6       90.27       99.72     22.91 o 
   1   9   6       17.13       12.54     13.88 o 
   2   9   6      425.18      490.55     43.31 o 
   3   9   6      542.98      626.68     57.00 o 
   4   9   6      184.60       93.66     59.42 o 
   5   9   6        0.00       12.56     24.95 o 
   6   9   6        0.44       21.81     29.22 o 
   7   9   6      129.01      121.35     67.54 o 
 -11  10   6        5.26        3.86     25.80 o 
 -10  10   6       54.17       65.47     29.47 o 
  -9  10   6        1.41       22.65     22.09 o 
  -8  10   6       42.60       49.39     19.14 o 
  -7  10   6      140.35      151.26     42.02 o 
  -6  10   6      346.92      403.55     50.42 o 
  -5  10   6      448.91      530.31     55.94 o 
  -4  10   6      201.91      162.62     36.70 o 
  -3  10   6       37.29       26.00     11.16 o 
  -2  10   6       17.49       18.55     13.73 o 
  -1  10   6        3.26        1.23     11.88 o 
   0  10   6      564.55      715.44     78.49 o 
   1  10   6       89.57       84.13     21.48 o 
   2  10   6     1027.93     1045.24     98.03 o 
   3  10   6       98.94       69.76     34.97 o 
   4  10   6        1.96       14.35     12.88 o 
   5  10   6       62.06       53.40     55.62 o 
   6  10   6       39.15       50.94     37.79 o 
 -10  11   6        0.35      -25.82     31.30 o 
  -9  11   6        2.20        8.08     18.73 o 
  -8  11   6        2.99       -2.07     13.76 o 
  -7  11   6      220.82      182.32     66.76 o 
  -6  11   6      389.18      401.13     31.42 o 
  -5  11   6      304.76      360.56     40.18 o 
  -4  11   6       81.99       50.23     16.78 o 
  -3  11   6        8.03       14.74     10.37 o 
  -2  11   6       93.34       82.69     18.00 o 
  -1  11   6       17.57       15.81     11.17 o 
   0  11   6        7.09       10.78     11.31 o 
   1  11   6       37.73       28.22     10.49 o 
   2  11   6        4.46       -2.33     18.55 o 
   3  11   6      145.18      122.21     37.55 o 
   4  11   6       24.23       36.99     30.80 o 
   5  11   6        7.63       41.17     22.44 o 
  -8  12   6      173.58      127.03     48.73 o 
  -7  12   6       17.47       31.92     11.72 o 
  -6  12   6        7.52       13.45     17.15 o 
  -5  12   6       33.09       12.14     16.98 o 
  -4  12   6       26.67       22.64     12.74 o 
  -3  12   6       47.37       61.24     18.45 o 
  -2  12   6      158.53      108.60     29.69 o 
  -1  12   6       16.98       11.41     10.23 o 
   0  12   6        8.27       18.44     10.88 o 
   1  12   6       32.78       26.58     17.38 o 
   2  12   6        1.65       25.26     23.40 o 
   3  12   6        0.00       11.43     30.26 o 
   4  12   6        1.40       20.93     19.31 o 
  -6  13   6       48.79       34.47     17.45 o 
  -5  13   6       22.43       26.16     14.66 o 
  -4  13   6      236.42      242.39     31.47 o 
  -3  13   6       40.57       42.22     15.61 o 
  -2  13   6      186.87      170.80     55.68 o 
  -1  13   6        0.91       37.02     17.98 o 
   0  13   6       64.73       60.80     20.46 o 
   1  13   6       71.48       69.33     23.14 o 
 -16   1   7       12.00       15.26      9.93 o 
 -15   1   7       33.47       19.20     11.58 o 
 -14   1   7        7.40       11.77     12.33 o 
 -13   1   7        7.98       13.45     13.55 o 
 -12   1   7       28.86       36.27     15.89 o 
 -11   1   7      425.56      433.48     23.22 o 
 -10   1   7      191.55      194.43     37.69 o 
  -9   1   7       49.91       20.25     12.02 o 
  -8   1   7       35.85       36.84     13.98 o 
  -7   1   7        6.86       13.29      4.55 o 
  -6   1   7      102.27       91.36     12.66 o 
  -5   1   7     5855.73     5718.74     97.87 o 
  -4   1   7     1391.17     1397.40     64.46 o 
  -3   1   7      834.47      966.73     17.07 o 
  -2   1   7      918.93      905.30     52.69 o 
  -1   1   7       20.00       13.79      5.18 o 
   0   1   7      241.94      278.89     12.83 o 
   1   1   7      165.87      148.77     10.24 o 
   2   1   7     1324.33     1421.44     29.12 o 
   3   1   7        4.46        8.92      9.94 o 
   4   1   7      152.78      137.15     33.12 o 
   5   1   7       77.02       87.73     26.88 o 
   6   1   7      349.29      417.73     44.40 o 
   7   1   7       21.63       -5.52     22.74 o 
   8   1   7      427.17      417.13     48.78 o 
   9   1   7        7.69       16.45     19.50 o 
  10   1   7       16.01       21.64     24.05 o 
 -16   2   7        1.99        0.73     15.49 o 
 -15   2   7        0.07       -2.29     17.51 o 
 -14   2   7       35.50       58.69     18.02 o 
 -13   2   7      471.25      447.44     40.45 o 
 -12   2   7      222.88      218.76     45.11 o 
 -11   2   7       58.43       48.44     20.08 o 
 -10   2   7       16.52       25.80     10.13 o 
  -9   2   7       44.72       24.53      9.54 o 
  -8   2   7        2.83        6.11      6.43 o 
  -7   2   7     6912.38     7574.10    421.45 o 
  -6   2   7     1218.84     1113.55     28.18 o 
  -5   2   7        0.30        1.79      3.52 o 
  -4   2   7     2711.28     2564.83     66.86 o 
  -3   2   7    11082.53    10715.90    195.18 o 
  -2   2   7     2031.12     2052.84     52.66 o 
  -1   2   7    15614.47    14139.55    247.88 o 
   0   2   7     1367.76     1342.89     27.63 o 
   1   2   7      142.48      134.28     14.77 o 
   2   2   7        7.98        3.12      7.96 o 
   3   2   7     1051.93     1053.80     31.46 o 
   4   2   7       76.87       71.49     22.48 o 
   5   2   7       22.12       -3.21     20.43 o 
   6   2   7        0.39       10.08     20.21 o 
   7   2   7       50.10       37.06     20.02 o 
   8   2   7      127.32      122.88     45.30 o 
   9   2   7        3.75       -4.34     16.98 o 
  10   2   7        1.41       12.14     20.22 o 
 -16   3   7        1.52        9.73     14.66 o 
 -15   3   7       29.65       30.59     16.63 o 
 -14   3   7       71.35       68.33     24.38 o 
 -13   3   7      322.34      301.37     55.25 o 
 -12   3   7      398.26      442.83     29.51 o 
 -11   3   7      168.68      159.70     33.79 o 
 -10   3   7       12.77       19.38      7.84 o 
  -9   3   7      173.11      213.55     16.41 o 
  -8   3   7      267.70      335.69     25.32 o 
  -7   3   7       16.09        4.03      5.20 o 
  -6   3   7        8.10        8.80      4.52 o 
  -5   3   7      503.74      446.81     19.22 o 
  -4   3   7      166.85      165.06     11.19 o 
  -3   3   7     1744.38     1753.76     53.06 o 
  -2   3   7       29.66       29.69      6.88 o 
  -1   3   7      365.37      413.44     12.85 o 
   0   3   7      676.93      721.45     23.18 o 
   1   3   7      483.73      458.09     18.85 o 
   2   3   7     3453.64     4039.82     90.71 o 
   3   3   7     2526.30     2640.64     60.95 o 
   4   3   7      428.70      474.01     25.12 o 
   5   3   7        9.83       20.45     19.80 o 
   6   3   7        0.40       15.06     15.98 o 
   7   3   7        0.01      -12.06     15.84 o 
   8   3   7      261.98      255.15     26.14 o 
   9   3   7        3.62       15.15     18.83 o 
  10   3   7       31.65       48.74     19.24 o 
 -15   4   7       52.71       10.03     32.23 o 
 -14   4   7        2.52       10.67     20.93 o 
 -13   4   7      157.64      131.40     42.98 o 
 -12   4   7      157.56      194.46     40.35 o 
 -11   4   7      102.63      101.78     28.01 o 
 -10   4   7       15.46       13.86      7.55 o 
  -9   4   7       27.96       33.90     10.16 o 
  -8   4   7       27.73       30.05      9.82 o 
  -7   4   7     6540.35     6725.96    106.38 o 
  -6   4   7     1556.36     1748.14     61.63 o 
  -5   4   7       45.71       38.55     10.01 o 
  -4   4   7     1157.23     1169.53     37.44 o 
  -3   4   7     3800.93     3925.86    152.25 o 
  -2   4   7     2445.30     2535.97    105.16 o 
  -1   4   7     1116.60     1155.54     43.49 o 
   0   4   7     2907.06     2925.66     66.55 o 
   1   4   7     8418.57     9272.95    447.61 o 
   2   4   7      252.11      244.68     20.44 o 
   3   4   7       33.11       28.64     12.82 o 
   4   4   7       95.56       76.87     21.76 o 
   5   4   7      201.47      228.07     28.37 o 
   6   4   7       19.17       12.54     11.29 o 
   7   4   7       97.80       94.27     28.18 o 
   8   4   7       72.99       69.25     25.76 o 
   9   4   7       30.51       21.93     16.20 o 
  10   4   7       97.03       54.80     30.59 o 
 -15   5   7       10.51        4.40     18.45 o 
 -14   5   7        1.75       42.65     33.99 o 
 -13   5   7        3.32       -0.89     27.79 o 
 -12   5   7      163.59      111.64     40.09 o 
 -11   5   7      374.51      444.41     31.30 o 
 -10   5   7       17.54       33.81     25.00 o 
  -9   5   7      299.32      266.28     68.70 o 
  -8   5   7       38.47       53.74     21.12 o 
  -7   5   7      416.32      406.19     36.28 o 
  -6   5   7       97.74       84.49      7.67 o 
  -5   5   7      791.89      788.07     39.17 o 
  -4   5   7      197.56      188.10     10.83 o 
  -3   5   7      928.14     1035.42     29.53 o 
  -2   5   7      519.21      493.53     21.61 o 
  -1   5   7       77.00      102.56     15.94 o 
   0   5   7      488.08      549.07     24.51 o 
   1   5   7       33.57       38.08     11.97 o 
   2   5   7       16.86       13.00     12.38 o 
   3   5   7       21.86       40.18     18.30 o 
   4   5   7      117.15      100.89     30.67 o 
   5   5   7      544.30      585.52     61.36 o 
   6   5   7        8.43       14.41     20.18 o 
   7   5   7        4.82       19.75     13.45 o 
   8   5   7      165.93      127.20     32.65 o 
   9   5   7       48.20       40.40     18.47 o 
 -14   6   7       56.44       43.77     41.88 o 
 -13   6   7        6.97       28.54     27.43 o 
 -12   6   7      265.34      232.05     98.53 o 
 -11   6   7       35.19       21.72     25.10 o 
 -10   6   7      191.03      202.77     61.18 o 
  -9   6   7      518.11      522.59     34.78 o 
  -8   6   7       43.44       41.20     16.08 o 
  -7   6   7      562.30      683.69     46.92 o 
  -6   6   7       31.31       29.37     11.94 o 
  -5   6   7       49.42       33.37      8.21 o 
  -4   6   7       11.45       14.47      7.12 o 
  -3   6   7       40.28       34.48     10.22 o 
  -2   6   7       14.58       13.92      7.15 o 
  -1   6   7      530.55      606.88     44.39 o 
   0   6   7      216.32      245.96     18.08 o 
   1   6   7       36.00       20.80     18.41 o 
   2   6   7      508.82      571.20     31.19 o 
   3   6   7        0.57       -4.08     15.31 o 
   4   6   7      115.21       52.36     27.78 o 
   5   6   7       13.29       35.97     86.59 o 
   6   6   7       70.21       37.13     30.89 o 
   7   6   7        1.73       25.43     22.62 o 
   8   6   7        4.97        1.17     19.56 o 
   9   6   7       11.72       38.21     45.99 o 
 -14   7   7        8.63       27.83     20.36 o 
 -13   7   7       28.10        6.93     26.57 o 
 -12   7   7        0.71       17.36     27.87 o 
 -11   7   7        8.73       10.12     27.66 o 
 -10   7   7        0.36       16.82     14.34 o 
  -9   7   7       24.84       52.02     27.42 o 
  -8   7   7       53.65       44.77     18.61 o 
  -7   7   7      222.93      152.89     45.57 o 
  -6   7   7       36.04       34.16     20.51 o 
  -5   7   7       22.52       15.47      7.38 o 
  -4   7   7       45.83       49.43     11.75 o 
  -3   7   7        6.87       11.37      8.24 o 
  -2   7   7      116.23      113.28     23.95 o 
  -1   7   7        5.36       13.48      9.54 o 
   0   7   7       74.83       87.88     18.92 o 
   1   7   7      101.04       75.77     20.92 o 
   2   7   7        4.06       13.93     10.41 o 
   3   7   7       72.71       57.99     17.03 o 
   4   7   7       76.48       55.50     27.31 o 
   5   7   7       33.49       44.43     22.45 o 
   6   7   7       91.19       50.54     21.38 o 
   7   7   7        3.58        1.32     25.52 o 
   8   7   7       66.37       62.87     59.52 o 
 -13   8   7        2.85        7.76     30.08 o 
 -12   8   7        2.52       27.06     35.97 o 
 -11   8   7       38.51       31.85     29.01 o 
 -10   8   7       64.73       29.17     24.15 o 
  -9   8   7      110.31       90.26     27.28 o 
  -8   8   7      523.49      538.51     68.18 o 
  -7   8   7      497.24      575.55     77.05 o 
  -6   8   7        5.77       16.91     10.02 o 
  -5   8   7       68.25       53.87     11.18 o 
  -4   8   7       74.94       60.43     12.86 o 
  -3   8   7      276.15      307.13     19.99 o 
  -2   8   7      333.93      324.24     19.67 o 
  -1   8   7      573.75      728.72     60.75 o 
   0   8   7       25.77       25.98     12.71 o 
   1   8   7        0.43        4.46      8.85 o 
   2   8   7       54.14       28.61     16.29 o 
   3   8   7        9.65       -2.38     15.03 o 
   4   8   7      179.71      224.35     55.39 o 
   5   8   7        7.29       28.74     24.67 o 
   6   8   7        9.19       10.45     18.66 o 
   7   8   7        0.60        9.34     42.63 o 
   8   8   7        1.53       28.08     37.30 o 
 -12   9   7       27.41       32.46     20.51 o 
 -11   9   7        8.28       11.50     18.70 o 
 -10   9   7        0.11       27.20     23.81 o 
  -9   9   7      225.09      169.82     75.65 o 
  -8   9   7      344.56      245.29     70.56 o 
  -7   9   7        7.78       21.17     19.09 o 
  -6   9   7       64.04       52.91     17.27 o 
  -5   9   7      502.67      520.60     28.53 o 
  -4   9   7      413.76      484.04     26.97 o 
  -3   9   7        3.95        9.66     10.17 o 
  -2   9   7      323.99      278.93     48.90 o 
  -1   9   7       23.62       19.18     10.92 o 
   0   9   7      941.84     1187.26     97.10 o 
   1   9   7     1052.17     1153.67     65.90 o 
   2   9   7      407.12      416.15     86.19 o 
   3   9   7        3.05       14.64     18.90 o 
   4   9   7      138.29      106.00     43.23 o 
   5   9   7       59.26       97.00     41.91 o 
   6   9   7       45.53       25.00     59.89 o 
   7   9   7        1.15        6.82     30.56 o 
 -11  10   7       10.36       20.56     20.76 o 
 -10  10   7       24.59       38.32     29.47 o 
  -9  10   7       94.86       65.43     24.85 o 
  -8  10   7       22.84       25.64     18.21 o 
  -7  10   7        5.90       14.69      9.48 o 
  -6  10   7      118.04       95.75     23.84 o 
  -5  10   7       14.65       28.28     13.03 o 
  -4  10   7        9.56       -5.13     11.96 o 
  -3  10   7      176.79      150.13     30.43 o 
  -2  10   7       75.95       58.44     15.88 o 
  -1  10   7        2.48        6.07     10.36 o 
   0  10   7      106.91      109.61     24.67 o 
   1  10   7      141.43      164.76     31.92 o 
   2  10   7       55.89       28.31     16.89 o 
   3  10   7        4.13       -5.51     15.52 o 
   4  10   7        1.64       20.28     20.76 o 
   5  10   7        4.89      -15.00     47.99 o 
   6  10   7       27.96       57.31     36.95 o 
 -10  11   7        6.55        4.00     19.42 o 
  -9  11   7      176.70      127.46     38.26 o 
  -8  11   7      137.46      116.69     34.06 o 
  -7  11   7        7.56       11.00     15.69 o 
  -6  11   7       21.96       17.84     17.36 o 
  -5  11   7        9.06        7.50     11.85 o 
  -4  11   7       93.41       69.24     23.50 o 
  -3  11   7      315.34      326.40     37.10 o 
  -2  11   7      143.89      131.16     32.36 o 
  -1  11   7      103.70      122.24     30.77 o 
   0  11   7       91.44       92.04     20.47 o 
   1  11   7       68.02       35.73     18.80 o 
   2  11   7        0.50       33.76     22.75 o 
   3  11   7       48.54       41.66     21.31 o 
   4  11   7       76.13       15.06     53.20 o 
   5  11   7       15.19       14.01     38.34 o 
  -8  12   7       32.55       43.05     17.02 o 
  -7  12   7      142.93      118.37     40.88 o 
  -6  12   7       67.30       54.73     16.54 o 
  -5  12   7      402.98      420.86     46.61 o 
  -4  12   7        7.38       20.95     11.94 o 
  -3  12   7       81.11       71.86     21.83 o 
  -2  12   7       48.21       40.84     12.29 o 
  -1  12   7       29.38       31.18     11.45 o 
   0  12   7       17.14        2.15     16.34 o 
   1  12   7       14.32       28.25     16.01 o 
   2  12   7       31.87       54.23     28.95 o 
   3  12   7        0.48        0.03     28.37 o 
  -6  13   7        5.87        6.64     11.78 o 
  -5  13   7       14.70        8.21     14.66 o 
  -4  13   7       13.67       27.65     13.89 o 
  -3  13   7        8.62       10.16     12.53 o 
  -2  13   7       21.40       -1.77     20.20 o 
  -1  13   7        8.02       10.10     14.08 o 
   0  13   7       21.27       24.94     15.75 o 
 -16   0   8        1.12       25.41     22.48 o 
 -15   0   8       18.23       41.53     20.95 o 
 -14   0   8        0.42       23.37     16.85 o 
 -13   0   8      416.71      419.84     37.93 o 
 -12   0   8      393.08      432.55     47.01 o 
 -11   0   8      276.13      317.10     76.81 o 
 -10   0   8      643.46      787.57    139.83 o 
  -9   0   8        1.40        5.46     18.54 o 
  -8   0   8     2378.75     2523.16    232.05 o 
  -7   0   8        3.84       -3.14      6.41 o 
  -6   0   8      262.33      229.38     14.79 o 
  -5   0   8     4551.60     4539.68    115.56 o 
  -4   0   8     9747.52     9683.85     85.53 o 
  -3   0   8     7269.86     7447.65    101.99 o 
  -2   0   8      432.61      350.07     18.16 o 
  -1   0   8      688.53      811.93     36.41 o 
   0   0   8     1047.93     1021.09     33.36 o 
   1   0   8       11.88        7.42     15.38 o 
   2   0   8     1103.64     1180.17     46.09 o 
   3   0   8        1.80       16.53     17.25 o 
   4   0   8      371.97      370.26     34.80 o 
   5   0   8     1410.79     1421.30     69.48 o 
   6   0   8       69.81      112.39     63.28 o 
   7   0   8       26.91       37.50     15.31 o 
   8   0   8        9.71       53.05     28.16 o 
   9   0   8       52.55       52.39     29.04 o 
  10   0   8        0.31       24.42     25.95 o 
 -16   1   8        5.98        2.11     17.19 o 
 -15   1   8        9.71       18.52     15.11 o 
 -14   1   8       36.57       43.37     14.57 o 
 -13   1   8       47.25       66.75     16.51 o 
 -12   1   8       18.03       17.88     13.10 o 
 -11   1   8       60.90       75.16     19.06 o 
 -10   1   8      429.59      421.21     29.47 o 
  -9   1   8      446.02      454.29     32.91 o 
  -8   1   8     2639.05     2674.17    117.14 o 
  -7   1   8      820.21      851.82     28.82 o 
  -6   1   8      748.90      804.96     51.09 o 
  -5   1   8       42.58       34.71      6.24 o 
  -4   1   8     4332.89     4284.80     53.31 o 
  -3   1   8     2157.01     2129.19     58.17 o 
  -2   1   8     1467.75     1435.27     69.58 o 
  -1   1   8      242.27      240.48     21.70 o 
   0   1   8      302.58      303.01     12.62 o 
   1   1   8      958.38      984.65     29.01 o 
   2   1   8      816.89      798.36     31.00 o 
   3   1   8       28.72       27.63     12.59 o 
   4   1   8      279.88      335.17     39.24 o 
   5   1   8      206.90      208.76     57.09 o 
   6   1   8      210.28      237.99     55.40 o 
   7   1   8      434.77      445.55     45.50 o 
   8   1   8       70.13       71.53     24.13 o 
   9   1   8       69.34       77.92     22.17 o 
  10   1   8        3.85       20.92     16.39 o 
 -16   2   8       16.86       21.91     20.69 o 
 -15   2   8       13.28       14.39     14.89 o 
 -14   2   8        1.53       14.15      8.19 o 
 -13   2   8       57.03       44.94     17.98 o 
 -12   2   8       23.41       21.68     11.65 o 
 -11   2   8       26.40       13.33      9.22 o 
 -10   2   8      646.93      677.25     35.44 o 
  -9   2   8      298.95      294.68     21.82 o 
  -8   2   8     1330.97     1486.59     87.54 o 
  -7   2   8      158.84      182.08     14.93 o 
  -6   2   8      770.22      625.80     39.62 o 
  -5   2   8      145.73      143.13      7.61 o 
  -4   2   8       86.12       82.25     10.36 o 
  -3   2   8     1419.64     1444.79     25.58 o 
  -2   2   8     5189.01     5554.38    165.06 o 
  -1   2   8     5019.28     5145.66    154.55 o 
   0   2   8       64.11       58.01      9.22 o 
   1   2   8     2359.02     2343.64     66.76 o 
   2   2   8      424.47      439.08     19.39 o 
   3   2   8     1250.74     1239.82     32.40 o 
   4   2   8        2.85       27.64     17.88 o 
   5   2   8      278.05      252.61     38.03 o 
   6   2   8       16.76        1.09     22.17 o 
   7   2   8      150.34      159.86     38.31 o 
   8   2   8       45.51       43.14     18.28 o 
   9   2   8       27.21       39.70     21.89 o 
  10   2   8        6.33       34.85     21.48 o 
 -16   3   8       46.11       52.03     18.71 o 
 -15   3   8      202.40      172.26     62.65 o 
 -14   3   8      184.20      163.51     41.60 o 
 -13   3   8       99.45       81.50     21.76 o 
 -12   3   8       20.66       12.57     11.00 o 
 -11   3   8       22.94       27.90      8.87 o 
 -10   3   8      422.06      551.24     55.99 o 
  -9   3   8       20.44       18.33     10.76 o 
  -8   3   8     1851.66     2002.30     58.86 o 
  -7   3   8     3403.17     3994.16    131.14 o 
  -6   3   8     5123.06     5208.59    190.53 o 
  -5   3   8     2472.99     2545.62     70.38 o 
  -4   3   8      215.19      217.00     11.00 o 
  -3   3   8      829.10      883.91     28.11 o 
  -2   3   8     2852.53     3113.94     90.13 o 
  -1   3   8     1933.42     2074.33     82.76 o 
   0   3   8      671.18      655.53     18.30 o 
   1   3   8      264.31      316.54     13.61 o 
   2   3   8     1648.86     1741.13     39.63 o 
   3   3   8      307.90      352.74     17.25 o 
   4   3   8      110.03       98.31     27.95 o 
   5   3   8       12.87       17.94     15.90 o 
   6   3   8        7.58       25.90     12.57 o 
   7   3   8       56.78       27.25     30.13 o 
   8   3   8       13.29       22.91     19.74 o 
   9   3   8       39.97       38.16     18.37 o 
 -16   4   8        5.70       32.56     18.71 o 
 -15   4   8       19.64       11.24     25.23 o 
 -14   4   8        7.19       23.08     25.02 o 
 -13   4   8      143.34      107.70     36.44 o 
 -12   4   8       50.93       32.01     19.29 o 
 -11   4   8        6.11       13.36      9.80 o 
 -10   4   8       27.51       20.59      9.68 o 
  -9   4   8       26.59       22.98      4.37 o 
  -8   4   8      369.32      415.64     37.61 o 
  -7   4   8       52.63       49.32     11.12 o 
  -6   4   8     2502.09     2313.79     63.47 o 
  -5   4   8     1274.31     1363.66     68.41 o 
  -4   4   8      991.39      942.36     22.58 o 
  -3   4   8       34.22       25.77      7.52 o 
  -2   4   8     1029.68     1142.39     35.85 o 
  -1   4   8      490.66      605.63     34.94 o 
   0   4   8      347.60      370.37     17.67 o 
   1   4   8      231.57      188.30     28.21 o 
   2   4   8      638.54      680.65     33.88 o 
   3   4   8       82.60       57.40     17.42 o 
   4   4   8      243.27      237.00     19.45 o 
   5   4   8        1.11       17.62     14.02 o 
   6   4   8       56.97       71.33     22.65 o 
   7   4   8       87.80       97.01     31.77 o 
   8   4   8       55.50       35.20     14.60 o 
   9   4   8        0.80       15.61     14.50 o 
 -15   5   8       48.25       67.16     32.48 o 
 -14   5   8       78.81       89.35     43.12 o 
 -13   5   8        4.13       -8.68     34.03 o 
 -12   5   8      717.39      738.00     59.57 o 
 -11   5   8       40.75       17.42     10.86 o 
 -10   5   8      421.90      457.63     74.92 o 
  -9   5   8      190.41      203.95     74.35 o 
  -8   5   8        0.00       12.97     13.68 o 
  -7   5   8        0.21        4.53      4.43 o 
  -6   5   8     2900.60     3061.39     48.66 o 
  -5   5   8       76.31       53.42     11.64 o 
  -4   5   8      847.14      882.23     24.16 o 
  -3   5   8      229.08      227.75     11.83 o 
  -2   5   8        0.93        8.45      7.55 o 
  -1   5   8       17.52       19.77      5.37 o 
   0   5   8        0.10        3.32      9.96 o 
   1   5   8       13.99       20.63      9.39 o 
   2   5   8      453.89      426.30     21.69 o 
   3   5   8       75.01       72.78     22.04 o 
   4   5   8      916.34     1146.21     90.71 o 
   5   5   8      115.84      118.29     40.75 o 
   6   5   8        2.74       11.95     17.99 o 
   7   5   8       12.28        8.15     14.44 o 
   8   5   8        4.57        8.68     12.31 o 
   9   5   8       11.70        8.73     11.24 o 
 -15   6   8        6.22       12.31     27.43 o 
 -14   6   8       14.46       -7.72     29.22 o 
 -13   6   8       25.92       18.11     29.22 o 
 -12   6   8      216.90      229.86     79.36 o 
 -11   6   8        8.84       12.27     22.55 o 
 -10   6   8      170.07      138.03     65.30 o 
  -9   6   8      160.60      132.77     41.02 o 
  -8   6   8     1542.15     1573.84    190.83 o 
  -7   6   8      238.81      190.91     50.49 o 
  -6   6   8     1125.89     1052.14     33.56 o 
  -5   6   8      131.09       98.07     20.96 o 
  -4   6   8        1.41       -0.90      6.83 o 
  -3   6   8       15.69       10.70      6.52 o 
  -2   6   8      141.06      126.99     23.20 o 
  -1   6   8      320.81      374.13     15.03 o 
   0   6   8      304.86      282.87     14.60 o 
   1   6   8      559.27      629.40     38.35 o 
   2   6   8        3.44       13.54     13.54 o 
   3   6   8        5.65        9.47     19.16 o 
   4   6   8      356.04      364.40     50.93 o 
   5   6   8      300.96      211.69     67.37 o 
   6   6   8        2.64       18.06     15.82 o 
   7   6   8       19.54       39.80     26.51 o 
   8   6   8       21.50       18.03     19.38 o 
 -14   7   8        0.04       19.43     38.07 o 
 -13   7   8        3.81        2.74     24.93 o 
 -12   7   8        1.99      -11.90     33.98 o 
 -11   7   8       50.57       52.45     28.45 o 
 -10   7   8       48.72       30.13     21.90 o 
  -9   7   8      176.65      160.60     57.75 o 
  -8   7   8       64.44       31.17     21.20 o 
  -7   7   8       26.11       34.71     18.15 o 
  -6   7   8        1.06        1.67      4.65 o 
  -5   7   8       20.24       20.92      7.93 o 
  -4   7   8      414.17      493.38     18.21 o 
  -3   7   8        2.11        9.32      8.60 o 
  -2   7   8      315.31      310.91     45.13 o 
  -1   7   8     1235.60     1490.11     84.72 o 
   0   7   8      638.77      784.48     68.25 o 
   1   7   8      425.74      431.35     22.70 o 
   2   7   8        0.25       -4.08     14.99 o 
   3   7   8       67.08       34.61     34.14 o 
   4   7   8      120.72       88.57     33.87 o 
   5   7   8      170.29      129.92     41.45 o 
   6   7   8        0.01       34.77     20.23 o 
   7   7   8       39.37       43.47     32.87 o 
   8   7   8       17.06       56.94     55.24 o 
 -13   8   8       17.28       50.37     20.57 o 
 -12   8   8        2.65       13.19     18.60 o 
 -11   8   8       27.42       24.85     20.25 o 
 -10   8   8       71.29       49.39     26.02 o 
  -9   8   8       35.20       12.75     21.97 o 
  -8   8   8        0.61        3.17     18.12 o 
  -7   8   8        5.53        8.08     18.75 o 
  -6   8   8        0.21        3.10      3.17 o 
  -5   8   8       70.23       70.24     14.12 o 
  -4   8   8      166.32      182.94     27.96 o 
  -3   8   8      489.26      505.48     27.64 o 
  -2   8   8      388.59      459.47     37.70 o 
  -1   8   8      481.56      664.52     66.16 o 
   0   8   8       89.28      110.40     24.41 o 
   1   8   8        9.08        4.92      9.77 o 
   2   8   8       28.23       29.38     22.00 o 
   3   8   8       21.88       24.82     35.71 o 
   4   8   8       81.76       67.36     27.91 o 
   5   8   8        0.29       10.11     17.70 o 
   6   8   8        0.02       20.73     29.36 o 
   7   8   8       29.06       27.67     39.71 o 
 -13   9   8       15.31       18.91     27.50 o 
 -12   9   8       10.75       26.06     21.72 o 
 -11   9   8        5.64       36.39     23.22 o 
 -10   9   8      183.79      177.70     93.87 o 
  -9   9   8       16.38       16.07     14.59 o 
  -8   9   8        3.51       16.87     20.84 o 
  -7   9   8       38.98       27.63     17.37 o 
  -6   9   8        9.03       -7.44     16.61 o 
  -5   9   8      158.43      153.18     36.46 o 
  -4   9   8       39.89       33.17      7.25 o 
  -3   9   8      161.35      186.85     37.86 o 
  -2   9   8      272.96      261.21     33.66 o 
  -1   9   8       77.65       82.97     18.38 o 
   0   9   8       52.70       52.04     15.17 o 
   1   9   8       71.67       80.30     22.44 o 
   2   9   8      166.45      151.96     31.00 o 
   3   9   8      569.87      564.35     45.55 o 
   4   9   8       18.68       23.55     21.37 o 
   5   9   8        0.43        5.98     20.73 o 
   6   9   8        7.37        1.58     30.65 o 
 -12  10   8       59.60       65.01     33.86 o 
 -11  10   8        0.00        2.24     18.84 o 
 -10  10   8        2.73       20.52     15.38 o 
  -9  10   8       50.95       28.78     16.66 o 
  -8  10   8      313.10      362.89     89.09 o 
  -7  10   8        0.78        1.02     11.87 o 
  -6  10   8       20.19       -1.97     19.01 o 
  -5  10   8      538.47      645.28     57.22 o 
  -4  10   8       41.89       42.75     10.77 o 
  -3  10   8       45.84       45.25     12.12 o 
  -2  10   8        0.81        3.11     11.44 o 
  -1  10   8       12.95       13.96     10.32 o 
   0  10   8        6.05       17.95     11.33 o 
   1  10   8       60.49       69.00     21.32 o 
   2  10   8        3.41       20.37     15.39 o 
   3  10   8      148.68      123.76     43.32 o 
   4  10   8        7.67       12.94     39.79 o 
   5  10   8       33.56       48.62     28.33 o 
 -10  11   8      121.38       89.27     33.04 o 
  -9  11   8       14.37       10.35     15.47 o 
  -8  11   8       92.62       52.82     21.18 o 
  -7  11   8      211.81      124.83     45.66 o 
  -6  11   8       68.26       78.96     27.23 o 
  -5  11   8       51.28       48.78     15.63 o 
  -4  11   8       78.65       63.12     23.84 o 
  -3  11   8        3.61        1.11     14.25 o 
  -2  11   8      177.30      148.59     35.44 o 
  -1  11   8        9.23       10.12      8.89 o 
   0  11   8        0.01       -7.37     17.01 o 
   1  11   8       38.43      114.33     84.61 o 
   2  11   8       80.86       42.51     22.99 o 
   3  11   8       37.36       40.28     20.09 o 
   4  11   8        0.28      -15.20     50.45 o 
  -9  12   8       17.59       15.24     16.69 o 
  -8  12   8       89.81       58.47     25.75 o 
  -7  12   8        0.75       21.29     15.46 o 
  -6  12   8       56.64       46.34     14.00 o 
  -5  12   8        3.40       22.62     12.07 o 
  -4  12   8       68.42       47.81     20.75 o 
  -3  12   8       16.69       24.36     13.09 o 
  -2  12   8        3.32       -3.26      9.97 o 
  -1  12   8        0.20        9.73      9.24 o 
   0  12   8        0.01       12.05     16.04 o 
   1  12   8       22.21       49.77     21.62 o 
   2  12   8       24.43      141.49     84.45 o 
  -6  13   8       14.39       -1.68     16.55 o 
  -5  13   8        1.25        6.86     16.54 o 
  -4  13   8      157.62      100.54     34.01 o 
  -3  13   8      122.44       79.12     39.35 o 
  -2  13   8        5.32       26.65     13.63 o 
  -1  13   8        0.25       29.64     17.04 o 
 -16   1   9       12.39       15.22     13.66 o 
 -15   1   9        3.64       28.63      9.84 o 
 -14   1   9        0.35        8.25     12.99 o 
 -13   1   9       57.59       87.99     28.77 o 
 -12   1   9      620.51      654.79     35.25 o 
 -11   1   9       28.65       21.67     11.58 o 
 -10   1   9       50.31       55.37     16.59 o 
  -9   1   9     3700.74     4227.29    149.63 o 
  -8   1   9      270.53      253.09     23.12 o 
  -7   1   9      470.80      409.22     22.52 o 
  -6   1   9       45.14       39.21      5.66 o 
  -5   1   9     2569.19     2747.04    116.90 o 
  -4   1   9      977.19     1014.69     24.84 o 
  -3   1   9     6695.67     6868.90    151.00 o 
  -2   1   9     4375.19     4474.48    228.92 o 
  -1   1   9      915.41      955.65     67.62 o 
   0   1   9       24.64       15.03      7.71 o 
   1   1   9      183.49      144.81     29.35 o 
   2   1   9        8.73        5.98      6.14 o 
   3   1   9       20.13       16.43     14.96 o 
   4   1   9     1572.01     1658.63     59.04 o 
   5   1   9       22.24       21.86     19.32 o 
   6   1   9      439.72      450.41     40.26 o 
   7   1   9       16.98       27.76     14.12 o 
   8   1   9       30.45       17.51     15.91 o 
   9   1   9        4.78       11.86     21.75 o 
 -16   2   9        0.85        1.56     13.82 o 
 -15   2   9        2.48        8.26     10.51 o 
 -14   2   9      183.24      180.62     40.83 o 
 -13   2   9       16.03       11.80     11.93 o 
 -12   2   9      255.97      273.93     56.61 o 
 -11   2   9      250.01      238.86     45.70 o 
 -10   2   9       66.35       57.68     16.50 o 
  -9   2   9        0.79       12.14      8.18 o 
  -8   2   9      967.16     1028.90     52.93 o 
  -7   2   9      147.72      151.61     12.46 o 
  -6   2   9       34.23       27.87      6.00 o 
  -5   2   9        5.66       -3.30      3.89 o 
  -4   2   9     2494.83     2665.86     74.57 o 
  -3   2   9      767.12      773.66     20.36 o 
  -2   2   9     1992.00     1919.91     46.14 o 
  -1   2   9      238.95      215.34     18.62 o 
   0   2   9     1426.30     1337.65     57.09 o 
   1   2   9      592.57      604.06     28.06 o 
   2   2   9      174.11      183.30     17.29 o 
   3   2   9      837.22      914.83     35.05 o 
   4   2   9      344.73      327.76     66.77 o 
   5   2   9       15.48       22.99     20.97 o 
   6   2   9        2.56        3.89     17.03 o 
   7   2   9       12.67        7.65     14.22 o 
   8   2   9       45.11       46.62     20.48 o 
   9   2   9       11.71        5.15     16.33 o 
 -16   3   9       21.82       45.09     24.35 o 
 -15   3   9       45.05       37.86     27.60 o 
 -14   3   9       59.83       52.05     21.25 o 
 -13   3   9       10.74       21.32     15.57 o 
 -12   3   9       39.50       34.90     18.12 o 
 -11   3   9      305.75      271.55     51.03 o 
 -10   3   9       47.24       27.05     15.45 o 
  -9   3   9      109.72      116.73     14.21 o 
  -8   3   9      130.03      135.99     12.14 o 
  -7   3   9      168.67      146.40     14.28 o 
  -6   3   9        2.08       11.62      4.77 o 
  -5   3   9     1360.01     1284.03     42.64 o 
  -4   3   9     1581.21     1572.98     32.17 o 
  -3   3   9      744.84      709.58     38.40 o 
  -2   3   9     1595.02     1578.89     57.68 o 
  -1   3   9       43.00       44.44      8.72 o 
   0   3   9     3053.18     3360.73    121.02 o 
   1   3   9     2146.95     2258.73     45.53 o 
   2   3   9        0.77        6.45      6.13 o 
   3   3   9      361.47      414.43     33.29 o 
   4   3   9        5.20        2.07     18.35 o 
   5   3   9       12.13       18.77     10.69 o 
   6   3   9        7.05       10.78     17.12 o 
   7   3   9       33.33       44.93     15.79 o 
   8   3   9       53.45      104.21     30.64 o 
   9   3   9       37.33       34.27     21.06 o 
 -16   4   9        2.65       21.37     18.34 o 
 -15   4   9      279.04      254.76     92.39 o 
 -14   4   9      119.71       93.79     42.43 o 
 -13   4   9     1047.05     1162.40     74.37 o 
 -12   4   9       22.86       28.93     11.50 o 
 -11   4   9       48.37       53.58     14.25 o 
 -10   4   9       10.60       16.28      6.81 o 
  -9   4   9     1605.09     2175.57    129.56 o 
  -8   4   9        2.50        2.69      6.58 o 
  -7   4   9     1093.01     1060.77     23.26 o 
  -6   4   9       45.35       56.84     13.22 o 
  -5   4   9      163.59      154.83     13.51 o 
  -4   4   9      978.66      981.86     38.11 o 
  -3   4   9      739.50      713.97     37.44 o 
  -2   4   9        0.28       12.45      8.95 o 
  -1   4   9      775.85      816.47     40.06 o 
   0   4   9      259.55      210.00     23.13 o 
   1   4   9     3108.47     3328.02     65.98 o 
   2   4   9        1.27        1.89      8.80 o 
   3   4   9       62.40       68.13     16.12 o 
   4   4   9        4.35        9.46     10.14 o 
   5   4   9       20.14       -0.35     21.75 o 
   6   4   9      305.35      377.57     70.01 o 
   7   4   9       16.28       11.59      8.28 o 
   8   4   9        4.61        6.10     14.13 o 
   9   4   9        0.23        5.80     15.37 o 
 -15   5   9      112.82       77.22     40.49 o 
 -14   5   9        7.14       17.46     15.79 o 
 -13   5   9      784.92      978.98    106.88 o 
 -12   5   9        8.30        6.95     17.96 o 
 -11   5   9        1.18        3.45     10.32 o 
 -10   5   9       68.90       55.85     23.96 o 
  -9   5   9      795.85      953.49     64.08 o 
  -8   5   9       21.13       17.74     10.71 o 
  -7   5   9      840.67      849.03     24.55 o 
  -6   5   9       30.94       35.04      8.47 o 
  -5   5   9     1531.41     1739.06     42.59 o 
  -4   5   9        1.26       12.14      4.69 o 
  -3   5   9     1007.01     1044.70     24.47 o 
  -2   5   9      927.87     1010.39     27.57 o 
  -1   5   9      923.89     1170.50     69.97 o 
   0   5   9      472.68      437.65     20.79 o 
   1   5   9      115.13      105.74     26.15 o 
   2   5   9       10.24       12.23      9.96 o 
   3   5   9     1012.72     1072.87     32.91 o 
   4   5   9      282.65      258.26     92.60 o 
   5   5   9      234.93      247.02     75.59 o 
   6   5   9      344.34      387.24     73.86 o 
   7   5   9        1.06       -0.77      6.49 o 
   8   5   9       89.67       74.87     28.50 o 
 -15   6   9        0.42       14.07     27.14 o 
 -14   6   9        0.01       23.46     20.34 o 
 -13   6   9        3.36        7.06     33.26 o 
 -12   6   9        0.42      -10.73     33.44 o 
 -11   6   9      200.78      146.75     45.16 o 
 -10   6   9       15.89       16.74     24.41 o 
  -9   6   9       19.22       26.45     16.83 o 
  -8   6   9       91.98       68.97     25.82 o 
  -7   6   9      338.35      345.71     11.66 o 
  -6   6   9        3.32        5.98      6.37 o 
  -5   6   9      386.27      381.41     11.67 o 
  -4   6   9       69.76      113.15     17.77 o 
  -3   6   9       72.91       89.30     21.59 o 
  -2   6   9      504.40      625.55     47.59 o 
  -1   6   9      167.53      168.74     13.06 o 
   0   6   9      465.54      455.78     21.49 o 
   1   6   9      108.00      113.88     22.40 o 
   2   6   9       18.40       25.58     17.58 o 
   3   6   9      214.80      173.17     32.25 o 
   4   6   9       23.42        6.88     28.96 o 
   5   6   9        1.48       13.32     17.38 o 
   6   6   9       16.93       22.11     25.34 o 
   7   6   9        8.43       31.27     22.01 o 
   8   6   9       12.97       12.01     23.67 o 
 -14   7   9        0.01       11.07     20.76 o 
 -13   7   9       18.75       53.55     21.10 o 
 -12   7   9        0.19       34.53     45.92 o 
 -11   7   9      396.39      290.33    103.09 o 
 -10   7   9       17.34       36.72     18.39 o 
  -9   7   9     1460.96     1504.52     71.95 o 
  -8   7   9        3.12        7.42     18.26 o 
  -7   7   9      833.85      744.76    112.27 o 
  -6   7   9        2.97        1.64      5.00 o 
  -5   7   9        8.74        6.50      6.36 o 
  -4   7   9       99.67       79.77     17.36 o 
  -3   7   9       16.12       22.42      8.83 o 
  -2   7   9       30.80       24.87     10.73 o 
  -1   7   9       31.74       31.92      7.29 o 
   0   7   9      922.39      917.09     42.26 o 
   1   7   9       21.47       18.65     12.70 o 
   2   7   9      734.01      803.02     71.78 o 
   3   7   9        0.05       15.27     18.81 o 
   4   7   9       49.55       67.42     27.02 o 
   5   7   9      150.69      110.84     42.30 o 
   6   7   9       17.79       37.84     16.51 o 
   7   7   9       37.81       33.91     15.41 o 
 -14   8   9       15.46       15.92     21.22 o 
 -13   8   9       40.04       47.01     19.24 o 
 -12   8   9        1.78       -2.61     25.14 o 
 -11   8   9      269.11      184.21    107.05 o 
 -10   8   9       84.59       54.86     20.09 o 
  -9   8   9       16.83       19.14     16.33 o 
  -8   8   9        7.83       16.33     14.26 o 
  -7   8   9      250.01      200.66     59.82 o 
  -6   8   9        5.40       10.97      9.12 o 
  -5   8   9       38.70       32.60     13.65 o 
  -4   8   9      316.69      379.26     30.90 o 
  -3   8   9      326.16      408.85     35.87 o 
  -2   8   9      243.87      260.13     28.18 o 
  -1   8   9       54.96       66.84     14.74 o 
   0   8   9        9.20       10.13      8.81 o 
   1   8   9       70.29       71.24     19.55 o 
   2   8   9      114.66       79.90     46.12 o 
   3   8   9       70.53       73.31     36.01 o 
   4   8   9       94.33       49.74     26.74 o 
   5   8   9       18.05       10.25     22.67 o 
   6   8   9       28.82       27.91     20.72 o 
 -13   9   9        8.18       20.63     23.40 o 
 -12   9   9        0.08       -0.99     33.45 o 
 -11   9   9        0.00       22.79     19.35 o 
 -10   9   9        1.72       15.76     12.06 o 
  -9   9   9       90.30       55.64     24.91 o 
  -8   9   9       80.31       42.84     26.13 o 
  -7   9   9        0.11        9.58     14.29 o 
  -6   9   9      622.88      654.39     43.97 o 
  -5   9   9      325.87      313.62     36.78 o 
  -4   9   9      358.90      380.11     27.00 o 
  -3   9   9       30.22       31.69     13.86 o 
  -2   9   9        6.07        8.47     12.13 o 
  -1   9   9       29.08       26.47     13.16 o 
   0   9   9      118.30      115.15     32.57 o 
   1   9   9       26.09       13.83     17.58 o 
   2   9   9      141.89      108.94     53.16 o 
   3   9   9       37.08       32.51     19.88 o 
   4   9   9        4.45        7.64     32.32 o 
   5   9   9        0.47       19.34     21.71 o 
   6   9   9       39.17       52.47     33.83 o 
 -12  10   9        1.04        1.69     21.85 o 
 -11  10   9       24.55       33.43     20.76 o 
 -10  10   9        1.98       12.93     11.26 o 
  -9  10   9        4.13        7.59     20.42 o 
  -8  10   9      103.38       99.29     36.13 o 
  -7  10   9        0.74        6.57     12.86 o 
  -6  10   9        9.91       14.53     15.25 o 
  -5  10   9       66.06       75.99     19.81 o 
  -4  10   9        6.67       11.88      9.39 o 
  -3  10   9        8.21       11.99     11.29 o 
  -2  10   9        1.46       14.82      9.45 o 
  -1  10   9       19.07       25.04     13.33 o 
   0  10   9      653.15      934.55    134.66 o 
   1  10   9        1.47       13.33     23.78 o 
   2  10   9       85.52       89.88     36.14 o 
   3  10   9       36.40       35.91     26.85 o 
   4  10   9        5.53        3.83     54.45 o 
   5  10   9        1.56       -4.96     31.83 o 
 -10  11   9        4.13       -4.87     23.61 o 
  -9  11   9       19.51       20.60     12.94 o 
  -8  11   9       67.83       51.29     19.42 o 
  -7  11   9       42.12       19.96     16.30 o 
  -6  11   9       22.87       36.04     18.66 o 
  -5  11   9      523.72      556.53     58.26 o 
  -4  11   9        0.92       13.81     11.06 o 
  -3  11   9        0.53       10.38      8.23 o 
  -2  11   9       17.34       29.19     12.00 o 
  -1  11   9       47.87       50.32     16.20 o 
   0  11   9       55.86       63.69     18.42 o 
   1  11   9       35.43       25.74     21.13 o 
   2  11   9        0.05       19.02     21.99 o 
   3  11   9        4.25       35.21     23.81 o 
  -9  12   9        0.67       14.09     10.52 o 
  -8  12   9       15.99       13.83     13.79 o 
  -7  12   9      105.83       73.05     22.57 o 
  -6  12   9       93.87       67.39     20.82 o 
  -5  12   9        5.23       14.46     15.00 o 
  -4  12   9       63.62       50.27     21.08 o 
  -3  12   9       60.18       60.78     30.40 o 
  -2  12   9        0.20        8.55     14.55 o 
  -1  12   9        0.10        2.98      7.97 o 
   0  12   9        3.50       19.19      8.71 o 
   1  12   9        0.00       10.36     17.56 o 
  -5  13   9        0.62       24.65     13.69 o 
  -4  13   9       15.40       16.92     12.40 o 
  -3  13   9       32.11       31.19     18.03 o 
  -2  13   9      158.56      181.52     57.53 o 
 -17   0  10       52.03       30.12     38.78 o 
 -16   0  10       40.30       49.29     28.99 o 
 -15   0  10        0.59       22.11     19.10 o 
 -14   0  10      211.33      192.60     53.40 o 
 -13   0  10      326.34      270.81     45.99 o 
 -12   0  10        7.08       60.71     47.95 o 
 -11   0  10      166.33      116.07     46.91 o 
 -10   0  10      467.25      463.70     24.23 o 
  -9   0  10       96.29       86.72     21.27 o 
  -8   0  10     5181.39     5984.83    201.98 o 
  -7   0  10        4.13        0.12      8.30 o 
  -6   0  10     1172.49     1056.14     81.54 o 
  -5   0  10      351.33      365.74     20.93 o 
  -4   0  10      279.34      269.57     22.18 o 
  -3   0  10       63.51       81.59     13.81 o 
  -2   0  10        2.67        2.99     10.48 o 
  -1   0  10     1290.54     1331.44     65.01 o 
   0   0  10       35.17       23.35     14.41 o 
   1   0  10        6.70        1.10     10.97 o 
   2   0  10       47.31       50.22     31.86 o 
   3   0  10      907.05      922.83     78.80 o 
   4   0  10      494.87      510.35     59.88 o 
   5   0  10     1436.94     1350.32     98.10 o 
   6   0  10      487.07      491.47     61.16 o 
   7   0  10       80.82      104.64     58.44 o 
   8   0  10       12.07       28.76     32.06 o 
   9   0  10        6.59       21.21     19.67 o 
 -17   1  10        9.61        5.35     20.08 o 
 -16   1  10       62.07       23.29     15.79 o 
 -15   1  10        5.66       22.57     13.45 o 
 -14   1  10      174.39      183.55     40.39 o 
 -13   1  10      296.30      371.50     35.75 o 
 -12   1  10        0.33       -5.01     12.21 o 
 -11   1  10       71.22       61.25     15.58 o 
 -10   1  10      163.25      190.43     46.12 o 
  -9   1  10        5.63       16.67      7.27 o 
  -8   1  10      276.19      246.84     19.05 o 
  -7   1  10      411.70      388.46     19.62 o 
  -6   1  10        0.51        1.76      4.20 o 
  -5   1  10      173.56      172.04     11.27 o 
  -4   1  10      200.59      179.73     11.31 o 
  -3   1  10       10.61        2.01     11.28 o 
  -2   1  10        1.40       15.57      9.79 o 
  -1   1  10     1985.57     2169.14     45.02 o 
   0   1  10      500.61      545.01     16.89 o 
   1   1  10      650.80      617.21     23.78 o 
   2   1  10       23.95       18.97     10.17 o 
   3   1  10      245.29      234.51     52.21 o 
   4   1  10      338.03      366.39     34.31 o 
   5   1  10        0.45        1.08     12.44 o 
   6   1  10       30.50       23.31     17.53 o 
   7   1  10       10.66       23.08     16.29 o 
   8   1  10        0.63        9.14     20.17 o 
   9   1  10        8.69       17.44     17.91 o 
 -16   2  10        4.57       23.05     14.21 o 
 -15   2  10       27.01       24.86     12.97 o 
 -14   2  10       52.01       65.37     13.94 o 
 -13   2  10      125.68      114.39     23.62 o 
 -12   2  10       36.35       24.89     18.60 o 
 -11   2  10       12.10        9.46     10.67 o 
 -10   2  10       84.96       81.17     15.76 o 
  -9   2  10       77.44       71.99     17.31 o 
  -8   2  10      148.55      161.75     31.71 o 
  -7   2  10      659.25      609.22     27.75 o 
  -6   2  10       68.58       56.03     10.23 o 
  -5   2  10      380.71      353.82     23.30 o 
  -4   2  10      205.98      204.74     12.64 o 
  -3   2  10     3778.91     4359.76     70.46 o 
  -2   2  10     2635.89     2682.37     94.61 o 
  -1   2  10      875.15      984.49     38.32 o 
   0   2  10      141.73      131.76     11.15 o 
   1   2  10       80.58       59.27     16.83 o 
   2   2  10      574.54      605.90     24.99 o 
   3   2  10      166.80      183.37     37.19 o 
   4   2  10       21.21       17.87     16.32 o 
   5   2  10      113.62       89.60     24.98 o 
   6   2  10       35.76       14.83     22.72 o 
   7   2  10      249.14      258.03     65.47 o 
   8   2  10        3.01        1.00     18.85 o 
 -16   3  10       52.01       41.77     27.52 o 
 -15   3  10        6.99       31.56     25.17 o 
 -14   3  10       17.12       26.69     17.18 o 
 -13   3  10      267.38      289.23     41.31 o 
 -12   3  10       79.07       58.68     25.64 o 
 -11   3  10        0.11        3.59     10.88 o 
 -10   3  10      295.86      332.44     17.30 o 
  -9   3  10      177.56      185.65     11.98 o 
  -8   3  10       21.69        9.51      7.21 o 
  -7   3  10      270.00      305.20     13.86 o 
  -6   3  10     6696.20     6572.20    225.94 o 
  -5   3  10     3227.59     3236.01     93.18 o 
  -4   3  10     3699.55     3964.99     72.38 o 
  -3   3  10     2408.35     2676.47    100.36 o 
  -2   3  10      213.89      242.40     15.28 o 
  -1   3  10      947.15     1077.83     52.46 o 
   0   3  10     1166.57     1283.94     33.49 o 
   1   3  10      204.49      212.57     28.45 o 
   2   3  10       51.24       56.63     13.91 o 
   3   3  10       13.87        3.54      5.91 o 
   4   3  10       13.88       10.02     21.42 o 
   5   3  10      146.12       74.35     24.40 o 
   6   3  10       94.86       79.42     21.40 o 
   7   3  10       54.59       19.12     20.56 o 
   8   3  10        3.04        3.72     17.50 o 
 -16   4  10        6.76       12.26     22.37 o 
 -15   4  10        5.08      -10.17     25.98 o 
 -14   4  10        4.88       48.92     24.61 o 
 -13   4  10      129.85      114.36     35.39 o 
 -12   4  10      302.67      422.57     53.98 o 
 -11   4  10        1.47       10.33      8.58 o 
 -10   4  10       94.06      105.01     13.13 o 
  -9   4  10        5.48       11.33      7.71 o 
  -8   4  10       13.62       22.95      8.68 o 
  -7   4  10     1105.71     1248.80     31.46 o 
  -6   4  10      178.11      167.63     16.22 o 
  -5   4  10     1816.47     2066.93     47.82 o 
  -4   4  10      170.56      183.93     11.63 o 
  -3   4  10      104.13      116.07     33.15 o 
  -2   4  10      654.72      805.77     48.22 o 
  -1   4  10       20.31       16.41     11.37 o 
   0   4  10      483.38      546.92     22.71 o 
   1   4  10      193.93      144.91     22.33 o 
   2   4  10      221.77      231.09     22.77 o 
   3   4  10      180.55      190.29     13.57 o 
   4   4  10       70.49       64.49     21.17 o 
   5   4  10       60.84       56.91     23.17 o 
   6   4  10        7.58       16.99     34.23 o 
   7   4  10       79.42       65.11     30.35 o 
   8   4  10        7.34       -2.72     17.90 o 
 -16   5  10       12.44       10.67     18.84 o 
 -15   5  10        5.21        3.18     40.28 o 
 -14   5  10       92.98       68.15     39.07 o 
 -13   5  10       60.11       26.72     21.98 o 
 -12   5  10      249.31      253.07    169.61 o 
 -11   5  10       21.87        5.84      9.93 o 
 -10   5  10      726.78      771.11     15.23 o 
  -9   5  10       18.38       15.84      5.18 o 
  -8   5  10     1058.94     1129.67     36.36 o 
  -7   5  10      447.72      475.19     16.91 o 
  -6   5  10       27.35       31.02      7.51 o 
  -5   5  10      178.26      174.61     11.66 o 
  -4   5  10      597.48      663.78     32.04 o 
  -3   5  10     1182.00     1291.53     45.38 o 
  -2   5  10        4.25       14.65      6.60 o 
  -1   5  10      676.22      797.36     41.35 o 
   0   5  10        1.86       18.88     11.38 o 
   1   5  10      385.05      406.59     42.12 o 
   2   5  10      876.62     1028.10     59.05 o 
   3   5  10      110.22       79.77     30.60 o 
   4   5  10      270.41      255.59     72.93 o 
   5   5  10        1.59        3.15     22.58 o 
   6   5  10        2.35        8.14     13.86 o 
   7   5  10        1.20       13.88     12.25 o 
   8   5  10        0.17       11.73     23.25 o 
 -15   6  10       18.39       20.00     22.24 o 
 -14   6  10      200.41       96.84     37.21 o 
 -13   6  10       37.27       45.46     32.60 o 
 -12   6  10       32.75       37.04     26.51 o 
 -11   6  10        5.57       13.52     26.47 o 
 -10   6  10     1547.80     1744.91     81.10 o 
  -9   6  10        0.43       26.36     12.94 o 
  -8   6  10       25.60       22.37      7.29 o 
  -7   6  10       74.34       70.12     14.10 o 
  -6   6  10     2091.82     2250.75     79.07 o 
  -5   6  10      194.18      180.29     13.98 o 
  -4   6  10      247.25      240.07     17.26 o 
  -3   6  10        3.10        5.07      7.73 o 
  -2   6  10      479.92      625.10     41.28 o 
  -1   6  10      414.92      449.83     53.83 o 
   0   6  10      100.53       90.49      8.20 o 
   1   6  10      209.06      209.04     34.05 o 
   2   6  10      120.36      102.95     28.95 o 
   3   6  10       99.99       92.12     47.16 o 
   4   6  10        2.09       24.42     23.35 o 
   5   6  10      144.70       96.30     37.27 o 
   6   6  10      163.98      155.47     56.94 o 
   7   6  10        7.00       -0.37     30.61 o 
 -15   7  10        2.14        1.22     21.68 o 
 -14   7  10       67.39       62.51     24.74 o 
 -13   7  10        4.42        5.13     16.39 o 
 -12   7  10        4.17        6.58     17.80 o 
 -11   7  10      136.66      114.13     54.65 o 
 -10   7  10     1003.28      993.71     34.43 o 
  -9   7  10      121.96       96.05     29.12 o 
  -8   7  10        5.88       -8.95     19.62 o 
  -7   7  10      237.43      210.23     41.68 o 
  -6   7  10       88.48       73.64     10.54 o 
  -5   7  10       78.67       78.81     12.91 o 
  -4   7  10      278.45      272.80     13.16 o 
  -3   7  10      563.77      664.72     55.21 o 
  -2   7  10      425.59      432.18     15.20 o 
  -1   7  10       86.51       77.47     10.56 o 
   0   7  10      217.57      211.40     10.40 o 
   1   7  10       70.42       51.15     14.10 o 
   2   7  10       99.28       78.47     34.69 o 
   3   7  10        4.18       12.58     15.35 o 
   4   7  10        0.60       17.56     19.83 o 
   5   7  10        2.68       16.51     19.07 o 
   6   7  10        0.74       44.41     34.25 o 
   7   7  10       51.79       34.33     27.03 o 
 -14   8  10        0.99       11.65     53.25 o 
 -13   8  10        0.32        3.30     19.68 o 
 -12   8  10        0.82       10.11     22.40 o 
 -11   8  10       13.96       10.75     12.55 o 
 -10   8  10       33.15       20.27     16.39 o 
  -9   8  10      277.09      267.56     41.23 o 
  -8   8  10      167.11      122.72     46.82 o 
  -7   8  10       14.58       15.52      7.90 o 
  -6   8  10      445.48      494.93     35.86 o 
  -5   8  10       29.83       21.75      9.53 o 
  -4   8  10      121.54      127.48     27.82 o 
  -3   8  10       16.78       27.02     10.57 o 
  -2   8  10       36.90       32.77     12.65 o 
  -1   8  10      122.32      127.03     21.06 o 
   0   8  10       23.93       27.57     12.29 o 
   1   8  10      138.98      108.57     33.34 o 
   2   8  10        2.48       22.29     17.86 o 
   3   8  10      115.32       84.53     31.87 o 
   4   8  10        9.14       18.38     10.05 o 
   5   8  10       17.97       21.47     15.13 o 
   6   8  10        4.14       26.74     38.44 o 
 -13   9  10        0.06        0.59     28.39 o 
 -12   9  10        9.19       -6.28     22.33 o 
 -11   9  10        0.00        6.98     22.29 o 
 -10   9  10       42.57       28.66     20.51 o 
  -9   9  10        8.98       18.55     11.95 o 
  -8   9  10     2543.41     3158.29    156.61 o 
  -7   9  10        6.57       14.38      9.82 o 
  -6   9  10       31.90       16.42      9.24 o 
  -5   9  10      201.63      208.47     29.32 o 
  -4   9  10      209.54      171.99     39.32 o 
  -3   9  10      253.58      358.51     48.40 o 
  -2   9  10        0.61       13.97     10.01 o 
  -1   9  10      265.42      327.13     50.14 o 
   0   9  10       69.24       59.47     24.26 o 
   1   9  10      981.23      984.28     72.56 o 
   2   9  10      128.61       99.90     49.27 o 
   3   9  10        2.80       -8.01     25.85 o 
   4   9  10        7.49       19.81     21.45 o 
   5   9  10        4.45       31.63     39.45 o 
 -12  10  10        4.48       26.92     27.98 o 
 -11  10  10       55.69       40.31     15.33 o 
 -10  10  10       15.73        8.43     16.87 o 
  -9  10  10       46.81       23.57     13.76 o 
  -8  10  10      121.25       89.63     29.95 o 
  -7  10  10      139.75      109.74     30.52 o 
  -6  10  10      150.25      123.60     46.07 o 
  -5  10  10      366.70      446.64     33.00 o 
  -4  10  10        4.04       11.65      8.46 o 
  -3  10  10       71.65       54.29     16.57 o 
  -2  10  10        3.25       -1.81     10.41 o 
  -1  10  10       10.23       24.42      9.86 o 
   0  10  10       59.39       28.80     18.75 o 
   1  10  10       10.20        9.50     24.27 o 
   2  10  10       32.99       -1.60     27.67 o 
   3  10  10       41.92       36.67     19.08 o 
   4  10  10        0.03        5.36     51.76 o 
 -10  11  10       52.40       27.39     24.48 o 
  -9  11  10       21.34       24.53      8.37 o 
  -8  11  10      114.78       66.19     21.20 o 
  -7  11  10      134.56       55.31     22.19 o 
  -6  11  10        2.03       -6.48     16.24 o 
  -5  11  10        1.16       13.39     12.26 o 
  -4  11  10      123.66      108.78     33.55 o 
  -3  11  10        3.72        5.03     14.67 o 
  -2  11  10       35.62       35.33     12.88 o 
  -1  11  10       50.38       62.37     17.99 o 
   0  11  10        1.13       10.69     17.82 o 
   1  11  10       12.29        9.02     21.07 o 
   2  11  10       27.39       18.59     31.75 o 
  -8  12  10       49.82       38.50     19.80 o 
  -7  12  10       22.17       27.43     17.16 o 
  -6  12  10        8.82        0.71     21.01 o 
  -5  12  10      181.40      152.52     65.01 o 
  -4  12  10      168.36      166.97     56.16 o 
  -3  12  10       44.91       37.73     24.63 o 
  -2  12  10       15.92       13.56     11.34 o 
  -1  12  10        8.92       30.98     13.88 o 
   0  12  10        6.44       24.23     16.88 o 
   1  12  10       28.11       21.93     27.56 o 
 -17   1  11      102.34       68.39     36.69 o 
 -16   1  11        6.78       15.65     10.57 o 
 -15   1  11       99.88      116.58     27.75 o 
 -14   1  11      160.34      161.80     33.45 o 
 -13   1  11       98.05       68.02     19.68 o 
 -12   1  11        0.23        7.88     10.00 o 
 -11   1  11        5.32       10.22     10.37 o 
 -10   1  11      795.29      836.49     49.20 o 
  -9   1  11     1552.35     1774.29    126.60 o 
  -8   1  11      547.56      519.38     23.75 o 
  -7   1  11        0.08       -0.99      5.43 o 
  -6   1  11     1857.98     2165.78     40.53 o 
  -5   1  11      578.63      587.27     30.73 o 
  -4   1  11     4057.70     4253.00    129.13 o 
  -3   1  11     3955.71     3888.29    215.53 o 
  -2   1  11      862.59      947.99     36.07 o 
  -1   1  11      464.06      502.44     20.17 o 
   0   1  11       99.42       70.25     15.30 o 
   1   1  11       91.62       76.49     16.65 o 
   2   1  11     1866.28     1979.65     65.77 o 
   3   1  11        9.11        2.04     17.58 o 
   4   1  11        0.17       10.51     17.55 o 
   5   1  11       81.13       81.70     32.83 o 
   6   1  11       53.56       55.40     25.21 o 
   7   1  11       11.76       26.37     18.36 o 
   8   1  11        3.67       10.24     17.67 o 
 -17   2  11       19.20       22.14     23.86 o 
 -16   2  11       61.20       52.49     15.26 o 
 -15   2  11       95.53       70.62     17.50 o 
 -14   2  11       57.54       49.12     19.45 o 
 -13   2  11      149.04      164.81     38.19 o 
 -12   2  11       40.90       67.07     22.19 o 
 -11   2  11       60.09       45.97     15.05 o 
 -10   2  11       27.73       21.21      9.09 o 
  -9   2  11      825.02      947.82     44.88 o 
  -8   2  11      818.05      944.47     76.67 o 
  -7   2  11     1793.32     2079.06     84.97 o 
  -6   2  11       13.35       18.78      5.62 o 
  -5   2  11       79.26       59.64     16.09 o 
  -4   2  11      487.99      484.92     21.35 o 
  -3   2  11      721.68      686.27     36.53 o 
  -2   2  11     1240.05     1205.05     54.11 o 
  -1   2  11      116.95      113.37     15.48 o 
   0   2  11      267.07      257.98     22.51 o 
   1   2  11     1259.17     1268.10     44.66 o 
   2   2  11      925.50     1017.19     54.03 o 
   3   2  11        2.57        7.95     19.45 o 
   4   2  11      148.84       99.13     30.84 o 
   5   2  11       68.03       55.42     17.92 o 
   6   2  11        3.07       14.23     18.29 o 
   7   2  11       15.41       30.15     13.64 o 
   8   2  11        6.44       18.96     16.59 o 
 -16   3  11       25.89       21.75     22.47 o 
 -15   3  11      165.79       70.37     40.65 o 
 -14   3  11       57.28       53.35     13.95 o 
 -13   3  11      707.65      648.56     45.31 o 
 -12   3  11       14.72        8.24     23.89 o 
 -11   3  11       15.77       19.13      8.89 o 
 -10   3  11        1.18       -2.42      9.25 o 
  -9   3  11      493.31      580.62     24.65 o 
  -8   3  11      244.85      292.95     17.95 o 
  -7   3  11      463.80      469.13     14.98 o 
  -6   3  11        1.05        4.82      5.13 o 
  -5   3  11     1803.46     1668.78     48.47 o 
  -4   3  11      454.06      479.78     24.58 o 
  -3   3  11      921.55     1010.60     48.32 o 
  -2   3  11      209.95      256.09     26.82 o 
  -1   3  11        0.53        4.40      7.69 o 
   0   3  11     1047.25     1222.98     69.33 o 
   1   3  11      133.44      139.92     23.08 o 
   2   3  11       55.72       57.16     16.34 o 
   3   3  11       73.29       52.17     16.94 o 
   4   3  11        9.46        5.77     13.35 o 
   5   3  11        4.84        8.35      9.95 o 
   6   3  11       68.64       58.73     25.78 o 
   7   3  11        2.96       20.50     13.38 o 
   8   3  11        0.33       19.39     31.33 o 
 -16   4  11        4.29       12.53     25.02 o 
 -15   4  11        0.00        8.52     27.08 o 
 -14   4  11      136.11      189.09     74.29 o 
 -13   4  11      228.49      365.22     51.29 o 
 -12   4  11      222.22      277.42     40.86 o 
 -11   4  11       71.31       77.99     19.00 o 
 -10   4  11       27.33       18.67      9.87 o 
  -9   4  11     1093.60     1165.27     39.19 o 
  -8   4  11      130.14      132.03     16.15 o 
  -7   4  11      105.77       85.40     16.74 o 
  -6   4  11      453.45      404.57     29.28 o 
  -5   4  11      311.01      320.30     10.08 o 
  -4   4  11     1019.59      999.75     36.21 o 
  -3   4  11      257.76      281.35     25.13 o 
  -2   4  11        0.82        6.46      8.96 o 
  -1   4  11       47.93       50.41     25.16 o 
   0   4  11       37.62       32.76     14.23 o 
   1   4  11       15.07       10.83     16.23 o 
   2   4  11        8.02        5.25      6.51 o 
   3   4  11        2.05       16.37      6.78 o 
   4   4  11        2.50        1.82     11.26 o 
   5   4  11        2.13        3.70     11.37 o 
   6   4  11       26.10        6.35     32.66 o 
   7   4  11        3.86      -10.48     29.29 o 
 -16   5  11       14.15       24.82     22.44 o 
 -15   5  11       16.46       15.95     23.72 o 
 -14   5  11      123.81      141.17     92.07 o 
 -13   5  11      121.09       77.20     41.00 o 
 -12   5  11        7.92       -3.95     25.13 o 
 -11   5  11       11.70       10.53      8.59 o 
 -10   5  11       30.19       26.63      9.96 o 
  -9   5  11      120.15      112.35     17.60 o 
  -8   5  11      270.93      286.28     20.22 o 
  -7   5  11      147.76      126.01     10.02 o 
  -6   5  11      101.11      106.17      8.32 o 
  -5   5  11       16.06       12.42      4.19 o 
  -4   5  11      506.36      617.56     39.88 o 
  -3   5  11     1186.97     1297.25     58.23 o 
  -2   5  11      481.57      546.79     30.51 o 
  -1   5  11      304.89      296.53     51.60 o 
   0   5  11       53.11       60.91     22.89 o 
   1   5  11        9.21        5.09     16.35 o 
   2   5  11        3.75       -5.79     16.66 o 
   3   5  11      237.68      178.71     71.50 o 
   4   5  11       11.65       11.51     21.60 o 
   5   5  11        3.31       18.25     30.81 o 
   6   5  11      165.87      189.08     61.90 o 
   7   5  11        1.40       19.26     16.79 o 
 -15   6  11       50.50       70.25     34.62 o 
 -14   6  11       14.86       29.61     32.56 o 
 -13   6  11      268.08      194.91     76.02 o 
 -12   6  11       52.35       35.05     20.48 o 
 -11   6  11      401.63      434.10     49.27 o 
 -10   6  11        0.79        3.05     19.49 o 
  -9   6  11      545.44      589.22     20.40 o 
  -8   6  11        4.27        4.68      5.70 o 
  -7   6  11       14.79       21.90      7.51 o 
  -6   6  11      216.49      210.85     13.37 o 
  -5   6  11       18.09       17.28      8.33 o 
  -4   6  11       33.53       48.04     10.67 o 
  -3   6  11      287.21      354.11     79.07 o 
  -2   6  11        0.51       10.15     11.19 o 
  -1   6  11      296.18      329.72     25.95 o 
   0   6  11      225.92      190.60     72.56 o 
   1   6  11       25.09       24.58     11.01 o 
   2   6  11        7.07       29.95     26.87 o 
   3   6  11       45.73       43.74     27.55 o 
   4   6  11        8.49       19.47     19.32 o 
   5   6  11        4.77       17.31     22.72 o 
   6   6  11        3.05       -1.80     25.02 o 
   7   6  11        4.08       13.56     26.36 o 
 -15   7  11        9.69       16.63     17.40 o 
 -14   7  11       26.84       33.27     17.10 o 
 -13   7  11        1.37       15.19     18.38 o 
 -12   7  11        4.49        1.31     23.07 o 
 -11   7  11       85.75       88.51     30.15 o 
 -10   7  11       21.55       32.78     16.70 o 
  -9   7  11      516.62      527.74     51.99 o 
  -8   7  11        0.00        4.83      8.37 o 
  -7   7  11       86.22       64.36     15.39 o 
  -6   7  11       22.14       18.50      7.20 o 
  -5   7  11       37.66       29.27     13.77 o 
  -4   7  11     1039.02     1140.62     93.61 o 
  -3   7  11     1291.29     1272.01     44.32 o 
  -2   7  11       13.66       19.25     14.24 o 
  -1   7  11      911.17      980.65     58.40 o 
   0   7  11     1199.84     1277.24     92.21 o 
   1   7  11       26.85       -0.98     26.71 o 
   2   7  11      717.44      642.21    101.38 o 
   3   7  11        2.46       -8.06     28.86 o 
   4   7  11        3.94       10.77     27.84 o 
   5   7  11      156.51       97.87     42.93 o 
   6   7  11      160.42      145.83     47.75 o 
 -14   8  11       16.89       40.02     19.20 o 
 -13   8  11       35.54        8.24     23.26 o 
 -12   8  11       12.43       23.06     17.23 o 
 -11   8  11      107.38      103.43     58.33 o 
 -10   8  11        4.10       17.24     11.00 o 
  -9   8  11       14.05       25.26     21.49 o 
  -8   8  11       22.91       18.97     15.04 o 
  -7   8  11      317.18      314.41     28.51 o 
  -6   8  11        2.12       13.73      7.23 o 
  -5   8  11       33.18       54.91     14.47 o 
  -4   8  11      964.13     1033.61     89.37 o 
  -3   8  11      992.18     1279.68     96.22 o 
  -2   8  11     1310.78     1437.41    104.99 o 
  -1   8  11       51.80       35.64     22.27 o 
   0   8  11        0.07        7.96     30.91 o 
   1   8  11       35.17       31.58     18.51 o 
   2   8  11        1.23        5.62     15.01 o 
   3   8  11        3.91      -18.39     28.15 o 
   4   8  11        1.08        5.21     30.19 o 
   5   8  11        0.59      -10.05     34.38 o 
 -13   9  11       37.67       67.83     37.55 o 
 -12   9  11       20.64       15.61     22.19 o 
 -11   9  11        4.97       12.72     16.30 o 
 -10   9  11        8.98       19.68     11.93 o 
  -9   9  11       39.95       27.44     16.80 o 
  -8   9  11      238.24      171.43     50.88 o 
  -7   9  11        0.08        9.15     10.54 o 
  -6   9  11      145.14      138.76     27.70 o 
  -5   9  11      332.41      328.32     27.75 o 
  -4   9  11       21.02       18.92      9.97 o 
  -3   9  11      151.59      154.39     29.87 o 
  -2   9  11       12.41        7.14     12.61 o 
  -1   9  11      195.50      180.07     48.97 o 
   0   9  11        0.29       26.95     28.69 o 
   1   9  11        2.89       23.75     16.28 o 
   2   9  11       56.41       51.01     36.15 o 
   3   9  11        3.14       -1.21     24.52 o 
   4   9  11        4.24       -0.07     16.68 o 
 -12  10  11       24.49       43.49     23.03 o 
 -11  10  11        3.39       -7.75     21.24 o 
 -10  10  11        0.33       24.52     14.40 o 
  -9  10  11       19.99        9.55      9.52 o 
  -8  10  11      107.90       76.83     24.37 o 
  -7  10  11       31.01       26.22      9.34 o 
  -6  10  11        0.50        8.38     15.67 o 
  -5  10  11      335.36      353.28     42.02 o 
  -4  10  11       71.08       36.42     15.08 o 
  -3  10  11        9.19       23.47     12.53 o 
  -2  10  11       38.16       41.14     17.05 o 
  -1  10  11        4.77        7.82     16.10 o 
   0  10  11       47.12       68.08     30.71 o 
   1  10  11        6.93       18.64     17.11 o 
   2  10  11        0.94       22.92     21.91 o 
   3  10  11        0.04       18.96     25.53 o 
 -10  11  11        0.99       13.23      8.58 o 
  -9  11  11        0.00        3.77     11.96 o 
  -8  11  11       49.27       42.36     17.98 o 
  -7  11  11        0.01        5.78     13.75 o 
  -6  11  11        1.35       14.67      9.35 o 
  -5  11  11       75.95       62.47     36.98 o 
  -4  11  11      100.24       76.25     22.83 o 
  -3  11  11        7.17        9.78      7.82 o 
  -2  11  11       35.52       31.42     14.31 o 
  -1  11  11        0.17       26.92     13.41 o 
   0  11  11        0.10        8.11     21.64 o 
   1  11  11       54.17       49.28     25.82 o 
   2  11  11        4.74       21.49     26.41 o 
  -8  12  11        2.75       32.23     22.50 o 
  -7  12  11      132.67       96.08     37.57 o 
  -6  12  11       32.97       37.21     26.28 o 
  -5  12  11        2.96        2.20     25.18 o 
  -4  12  11       93.60      108.28     55.53 o 
  -3  12  11        0.43       14.40     30.14 o 
  -2  12  11        7.16       12.73     16.52 o 
  -1  12  11       20.51       30.03     12.77 o 
   0  12  11        6.75       20.26     23.18 o 
 -17   0  12        1.60        5.78      8.65 o 
 -16   0  12       42.07       37.85     25.73 o 
 -15   0  12        4.15       -8.24     20.30 o 
 -14   0  12      168.87      131.50     43.54 o 
 -13   0  12      101.61       96.97     43.05 o 
 -12   0  12      384.44      410.97     27.50 o 
 -11   0  12     2017.47     1933.44    136.80 o 
 -10   0  12     2859.53     4395.49     81.01 o 
  -9   0  12       61.66       67.55     20.01 o 
  -8   0  12      217.97      183.83     19.28 o 
  -7   0  12      813.81      896.93     43.39 o 
  -6   0  12     2643.83     2634.39     99.68 o 
  -5   0  12      721.35      676.60     26.17 o 
  -4   0  12       78.94       59.32     25.05 o 
  -3   0  12     8419.06     9221.63    655.25 o 
  -2   0  12     1612.56     1873.13     87.50 o 
  -1   0  12     1929.12     1996.18    139.05 o 
   0   0  12      312.27      307.20     35.97 o 
   1   0  12      300.81      231.21     72.23 o 
   2   0  12       76.78       69.61     32.45 o 
   3   0  12      473.96      531.63     53.47 o 
   4   0  12        0.33       -0.44     19.84 o 
   5   0  12      186.33      161.57     68.13 o 
   6   0  12      133.69      140.16     77.26 o 
   7   0  12        4.98      -23.25     32.86 o 
 -17   1  12       10.37        4.90      8.38 o 
 -16   1  12        5.48       -5.04     10.83 o 
 -15   1  12        9.95       19.57     11.40 o 
 -14   1  12       75.82       40.04     18.39 o 
 -13   1  12       43.54       45.63     14.99 o 
 -12   1  12        0.07        7.64     12.57 o 
 -11   1  12       14.46       12.36     11.32 o 
 -10   1  12       31.69       27.75     17.77 o 
  -9   1  12      707.96      641.79     72.04 o 
  -8   1  12     1400.77     1596.60    100.67 o 
  -7   1  12      728.53      859.16     39.36 o 
  -6   1  12      269.56      286.91     11.89 o 
  -5   1  12        1.02        0.65      5.35 o 
  -4   1  12       51.90       30.21     15.54 o 
  -3   1  12       41.38       36.61     16.37 o 
  -2   1  12        0.87        7.95      6.69 o 
  -1   1  12       48.01       42.46     16.54 o 
   0   1  12       87.26       77.10     17.54 o 
   1   1  12     1365.83     1410.71     50.31 o 
   2   1  12      116.43       84.76     28.97 o 
   3   1  12        2.51       11.21     14.29 o 
   4   1  12      218.18      184.81     50.25 o 
   5   1  12      284.57      278.09     81.28 o 
   6   1  12       15.22       18.49     21.15 o 
   7   1  12       30.89       29.12     15.52 o 
 -17   2  12        1.18       25.17     19.72 o 
 -16   2  12        0.29        6.67      5.92 o 
 -15   2  12       50.93       43.93     14.24 o 
 -14   2  12      186.86      168.29     37.31 o 
 -13   2  12       58.26       35.35     15.42 o 
 -12   2  12       28.18       23.57     13.13 o 
 -11   2  12      541.62      529.41     51.65 o 
 -10   2  12      124.68      144.42     34.07 o 
  -9   2  12       68.20       49.72     18.00 o 
  -8   2  12      887.20      961.54     39.59 o 
  -7   2  12        2.41        7.71      3.40 o 
  -6   2  12     1484.64     1503.46     61.09 o 
  -5   2  12     3072.86     3543.84     69.95 o 
  -4   2  12      318.23      262.58     13.64 o 
  -3   2  12       84.97       86.93     11.67 o 
  -2   2  12      553.00      585.67     30.97 o 
  -1   2  12       51.25       56.66     17.00 o 
   0   2  12       20.97       13.66      9.21 o 
   1   2  12      174.47      163.83     18.77 o 
   2   2  12       20.71       24.81     11.13 o 
   3   2  12      189.49      191.83     28.86 o 
   4   2  12       35.73       28.04     22.32 o 
   5   2  12        7.00        3.70     10.50 o 
   6   2  12        7.48        4.12     15.76 o 
   7   2  12        2.50        5.56     14.77 o 
 -17   3  12       37.85       13.37     32.01 o 
 -16   3  12      115.74       83.50     38.22 o 
 -15   3  12       27.74       26.40     17.24 o 
 -14   3  12        2.61       10.85     10.77 o 
 -13   3  12       15.10       21.98     15.84 o 
 -12   3  12       89.52      107.15     28.97 o 
 -11   3  12       25.18       42.63     13.22 o 
 -10   3  12      394.74      425.09     17.33 o 
  -9   3  12       69.13       98.64     24.86 o 
  -8   3  12      712.85      818.83     40.35 o 
  -7   3  12      123.55      128.43     14.71 o 
  -6   3  12       25.91       21.50      7.30 o 
  -5   3  12      785.36      797.12     36.64 o 
  -4   3  12       20.71       17.07      7.79 o 
  -3   3  12      513.92      515.51     19.28 o 
  -2   3  12      173.32      156.90     66.58 o 
  -1   3  12      179.36      162.81      7.42 o 
   0   3  12        8.25        8.77     13.72 o 
   1   3  12     1201.40     1228.10     37.78 o 
   2   3  12      101.99      108.33     20.50 o 
   3   3  12      188.68      144.26     40.11 o 
   4   3  12      196.10      176.73     46.25 o 
   5   3  12      144.46      130.16     38.42 o 
   6   3  12       29.66       22.47     13.90 o 
   7   3  12       21.92       23.03     17.60 o 
 -16   4  12        0.00       19.72     19.43 o 
 -15   4  12       86.73       66.96     27.71 o 
 -14   4  12        1.08       40.38     27.06 o 
 -13   4  12        0.15       14.45      7.92 o 
 -12   4  12      262.56      243.54     49.25 o 
 -11   4  12       30.54       53.82     11.33 o 
 -10   4  12      141.87      108.24     28.79 o 
  -9   4  12       46.66       34.47     11.13 o 
  -8   4  12       31.98       26.02      8.98 o 
  -7   4  12      250.50      298.74     11.46 o 
  -6   4  12        3.73        6.96      4.36 o 
  -5   4  12     2210.72     2301.87     76.58 o 
  -4   4  12       97.99       99.92     23.67 o 
  -3   4  12      737.87      738.70     30.73 o 
  -2   4  12       22.90       25.66     11.04 o 
  -1   4  12       49.66       30.92     17.67 o 
   0   4  12      585.88      617.64     31.94 o 
   1   4  12      427.92      392.37     47.07 o 
   2   4  12      276.60      269.23     30.71 o 
   3   4  12      113.65      128.41     28.21 o 
   4   4  12       23.52       28.23     11.30 o 
   5   4  12       10.03       17.90     13.30 o 
   6   4  12        0.14       35.37     30.62 o 
   7   4  12        2.42       34.43     21.95 o 
 -16   5  12       87.59       59.49     22.24 o 
 -15   5  12        0.52        4.23     20.22 o 
 -14   5  12       46.84       62.18     26.04 o 
 -13   5  12       24.10       14.35     15.97 o 
 -12   5  12      315.58      284.70     77.11 o 
 -11   5  12       10.11       21.76     13.57 o 
 -10   5  12     1138.97     1157.61     35.91 o 
  -9   5  12        3.26        2.13      5.60 o 
  -8   5  12       78.37       54.27     16.31 o 
  -7   5  12      159.84      173.52     15.89 o 
  -6   5  12      152.54      143.01     10.70 o 
  -5   5  12      452.39      544.40     31.87 o 
  -4   5  12        0.04       -8.09     15.17 o 
  -3   5  12      446.48      508.94     30.77 o 
  -2   5  12       13.54       27.28     12.87 o 
  -1   5  12        0.13        3.37      9.67 o 
   0   5  12        6.83       20.81     11.92 o 
   1   5  12       35.22       38.32     15.06 o 
   2   5  12      424.63      537.98     56.53 o 
   3   5  12       20.08       88.04     65.89 o 
   4   5  12       42.30       75.53     34.11 o 
   5   5  12        3.77        6.14     24.62 o 
   6   5  12        0.33        9.76     19.85 o 
 -15   6  12        5.99       24.41     23.19 o 
 -14   6  12       29.07       -1.80     30.10 o 
 -13   6  12        7.62       15.64     26.70 o 
 -12   6  12       31.87       29.51     22.52 o 
 -11   6  12        7.42       18.84     22.63 o 
 -10   6  12      696.49      808.15     50.61 o 
  -9   6  12       18.62       24.31      8.82 o 
  -8   6  12      247.11      263.25     16.86 o 
  -7   6  12      147.35      146.48     12.16 o 
  -6   6  12       50.31       47.53      8.25 o 
  -5   6  12      606.93      614.93     23.05 o 
  -4   6  12      481.31      507.19     30.91 o 
  -3   6  12        2.92       19.44     10.69 o 
  -2   6  12      603.44      598.30     29.26 o 
  -1   6  12      447.19      555.91     36.97 o 
   0   6  12      129.85       91.10     63.99 o 
   1   6  12       97.47       81.44     29.99 o 
   2   6  12      383.17      386.27     89.94 o 
   3   6  12       13.25       28.17     34.61 o 
   4   6  12      104.68      131.16     56.17 o 
   5   6  12       27.59       23.45     24.22 o 
   6   6  12       29.87       46.45     29.20 o 
 -15   7  12        1.63       16.52     15.14 o 
 -14   7  12        0.15        3.77     23.04 o 
 -13   7  12       84.79       36.72     27.77 o 
 -12   7  12        0.53       18.43     12.95 o 
 -11   7  12       30.75       34.60     24.18 o 
 -10   7  12       17.08       31.81     14.92 o 
  -9   7  12      218.66      200.10     69.96 o 
  -8   7  12       77.92       46.19     16.23 o 
  -7   7  12       11.81       10.09      4.20 o 
  -6   7  12      352.80      362.89     25.49 o 
  -5   7  12       52.40       49.00     15.88 o 
  -4   7  12      125.40      119.74     17.36 o 
  -3   7  12      424.80      499.47     36.55 o 
  -2   7  12       36.87       22.47     16.36 o 
  -1   7  12      655.36      720.29     44.83 o 
   0   7  12      104.69      100.09     38.52 o 
   1   7  12       14.68       15.37     28.19 o 
   2   7  12        0.00       15.57     21.62 o 
   3   7  12       60.17       35.45     29.77 o 
   4   7  12       72.08       71.63     37.97 o 
   5   7  12        0.96       23.24     22.38 o 
 -14   8  12        2.65      -12.02     25.57 o 
 -13   8  12        5.22        7.30     17.24 o 
 -12   8  12       17.57       31.99     17.57 o 
 -11   8  12        1.37       -8.28     20.21 o 
 -10   8  12       27.63       15.33     18.89 o 
  -9   8  12        1.78       12.12     13.66 o 
  -8   8  12       32.62       22.81     10.82 o 
  -7   8  12      128.57      124.87     31.25 o 
  -6   8  12       72.71      103.94     22.24 o 
  -5   8  12      249.62      243.83     46.10 o 
  -4   8  12      674.00      815.48     81.10 o 
  -3   8  12     1356.31     1489.64    106.77 o 
  -2   8  12       26.91        0.22     12.33 o 
  -1   8  12      825.37      845.16     87.95 o 
   0   8  12        8.12       13.33     24.25 o 
   1   8  12      179.23      133.15     41.86 o 
   2   8  12       50.70       43.28     34.17 o 
   3   8  12        3.37        6.35     23.66 o 
   4   8  12        6.10       11.10     18.82 o 
 -13   9  12       40.19       23.45     23.87 o 
 -12   9  12       54.92       42.08     31.29 o 
 -11   9  12        0.68        4.91     12.33 o 
 -10   9  12      186.59      125.52     41.08 o 
  -9   9  12        2.51       24.38     10.61 o 
  -8   9  12       50.88       43.85     13.64 o 
  -7   9  12      268.24      218.00     55.78 o 
  -6   9  12      140.53      120.66     28.89 o 
  -5   9  12      142.94      143.50     27.95 o 
  -4   9  12      160.75      179.52     24.74 o 
  -3   9  12      270.01      355.54     52.35 o 
  -2   9  12       10.01       28.07     13.67 o 
  -1   9  12       25.56       22.37     24.55 o 
   0   9  12       45.84       29.22     20.34 o 
   1   9  12      187.34      143.95     52.85 o 
   2   9  12        0.00        7.19     18.92 o 
   3   9  12        0.74       26.82     26.49 o 
   4   9  12       11.91       34.17     26.73 o 
 -12  10  12       12.46        6.89     30.29 o 
 -11  10  12        0.08       -1.00     13.85 o 
 -10  10  12        5.64        2.36     15.01 o 
  -9  10  12       31.48       17.65     14.48 o 
  -8  10  12       13.40        3.67     13.39 o 
  -7  10  12      277.22      229.60     50.14 o 
  -6  10  12      238.88      224.41     22.83 o 
  -5  10  12       55.20       48.46     22.69 o 
  -4  10  12        0.44       14.02     14.65 o 
  -3  10  12       10.86       33.89     18.89 o 
  -2  10  12       32.20       57.20     21.42 o 
  -1  10  12       17.01       16.81     28.19 o 
   0  10  12        0.25       11.58     22.59 o 
   1  10  12        0.27       -0.05     25.59 o 
   2  10  12        1.54       29.00     17.11 o 
 -10  11  12       28.22       32.62     17.97 o 
  -9  11  12        0.04       20.45     12.44 o 
  -8  11  12       72.58       54.96     19.64 o 
  -7  11  12       26.08       19.75     26.11 o 
  -6  11  12        3.24        3.92     27.40 o 
  -5  11  12       24.61       28.32     17.95 o 
  -4  11  12        9.87        7.37     15.18 o 
  -3  11  12       14.49       29.69     17.21 o 
  -2  11  12        4.32       15.63     12.86 o 
  -1  11  12       28.89       53.05     28.95 o 
   0  11  12        2.93       25.51     27.16 o 
   1  11  12      120.49       77.85     34.01 o 
  -8  12  12        0.84       28.30     17.05 o 
  -7  12  12       21.94       19.93     35.88 o 
  -6  12  12        7.06       35.76     19.62 o 
  -5  12  12        0.65       21.17     15.87 o 
  -4  12  12        5.49        9.14     29.41 o 
  -3  12  12       88.85       83.47     36.62 o 
  -2  12  12        1.43        9.53     16.28 o 
 -17   1  13        3.81        7.94     11.52 o 
 -16   1  13        0.04       14.64     11.93 o 
 -15   1  13        0.76        1.74     11.71 o 
 -14   1  13      232.05      256.11     32.81 o 
 -13   1  13      473.86      499.58     26.85 o 
 -12   1  13      422.76      484.37     60.81 o 
 -11   1  13        7.06       11.13     12.31 o 
 -10   1  13       44.74       38.27     12.67 o 
  -9   1  13       17.42       25.91     11.99 o 
  -8   1  13      125.45      124.33     20.69 o 
  -7   1  13       27.15       26.78      7.46 o 
  -6   1  13      356.42      395.52     16.83 o 
  -5   1  13      166.98      186.88     12.19 o 
  -4   1  13      780.58      829.89     34.14 o 
  -3   1  13      686.25      730.94     27.80 o 
  -2   1  13        0.00       10.39      6.88 o 
  -1   1  13      247.32      256.46     22.49 o 
   0   1  13       87.98       89.30     26.23 o 
   1   1  13       41.98       50.38     16.45 o 
   2   1  13      291.20      271.84     49.07 o 
   3   1  13       17.01       16.51     14.86 o 
   4   1  13       12.44       10.59     11.82 o 
   5   1  13       66.60       48.81     22.02 o 
   6   1  13       47.23       41.76     19.22 o 
   7   1  13       20.59       28.44     13.36 o 
 -17   2  13        5.14       -1.24     19.89 o 
 -16   2  13        4.07       -0.51     14.32 o 
 -15   2  13       62.61       83.47     22.58 o 
 -14   2  13       10.49       17.61     12.18 o 
 -13   2  13      132.77       90.44     37.74 o 
 -12   2  13      252.89      268.95     26.36 o 
 -11   2  13      173.60      199.18     22.52 o 
 -10   2  13       34.89       16.72     13.33 o 
  -9   2  13      104.16       48.52     14.25 o 
  -8   2  13     1105.82     1135.38     61.82 o 
  -7   2  13       60.53       45.80     12.86 o 
  -6   2  13     1786.02     2046.12    122.33 o 
  -5   2  13      423.07      382.09     13.22 o 
  -4   2  13     1103.03     1177.46     28.94 o 
  -3   2  13      297.72      294.08     12.65 o 
  -2   2  13        2.64        4.41      6.48 o 
  -1   2  13        1.98        4.98      7.66 o 
   0   2  13       32.42       26.51     18.68 o 
   1   2  13      126.37      109.63     25.12 o 
   2   2  13      498.60      497.11     42.07 o 
   3   2  13       37.67       21.10     18.95 o 
   4   2  13        0.71       -0.68     11.21 o 
   5   2  13        1.79        6.91     15.92 o 
   6   2  13       17.97        5.08     10.62 o 
   7   2  13        1.41        8.53     16.57 o 
 -17   3  13        3.07        4.73     17.73 o 
 -16   3  13        0.97        8.30     21.27 o 
 -15   3  13        6.00        6.49      9.96 o 
 -14   3  13       11.73       15.02     13.02 o 
 -13   3  13       70.86       64.97     35.23 o 
 -12   3  13       73.72       37.86     23.06 o 
 -11   3  13      109.75      109.35     24.98 o 
 -10   3  13      186.27      206.71     21.35 o 
  -9   3  13       44.74       39.31     11.22 o 
  -8   3  13       97.87       92.70     14.20 o 
  -7   3  13       59.25       51.54      9.10 o 
  -6   3  13      800.40      708.49     36.29 o 
  -5   3  13      356.59      370.59     13.27 o 
  -4   3  13      472.22      477.32     14.43 o 
  -3   3  13       24.22       23.69      7.43 o 
  -2   3  13      775.68      723.62     42.85 o 
  -1   3  13       33.81       38.79     32.58 o 
   0   3  13      482.28      436.58     22.76 o 
   1   3  13        1.23        9.72      6.45 o 
   2   3  13       23.90       20.95     12.14 o 
   3   3  13       16.47       17.87     12.44 o 
   4   3  13       67.24       73.42     27.13 o 
   5   3  13        3.26        1.70     15.69 o 
   6   3  13        0.61        5.51     27.98 o 
 -16   4  13       44.12       47.91     23.30 o 
 -15   4  13       26.13       14.31     22.43 o 
 -14   4  13       62.10       50.33     30.39 o 
 -13   4  13      151.67      159.85     40.31 o 
 -12   4  13       10.10        8.26     12.49 o 
 -11   4  13      104.50       88.32     26.00 o 
 -10   4  13       21.50       25.17     12.41 o 
  -9   4  13        6.38        7.72      7.64 o 
  -8   4  13       26.78       23.75      7.96 o 
  -7   4  13      359.08      317.20     12.03 o 
  -6   4  13       25.85       11.64      8.16 o 
  -5   4  13      475.95      444.04     13.71 o 
  -4   4  13      481.56      475.62     30.17 o 
  -3   4  13       12.74       23.55     13.33 o 
  -2   4  13      338.49      314.14     21.27 o 
  -1   4  13        1.02       11.73     13.39 o 
   0   4  13       67.11       54.43     38.64 o 
   1   4  13       15.80       15.38      5.63 o 
   2   4  13      556.22      535.09     22.22 o 
   3   4  13       23.24       11.11     11.74 o 
   4   4  13       14.78       24.32     13.98 o 
   5   4  13        1.88        7.42     25.81 o 
   6   4  13        0.11       17.99     23.89 o 
 -16   5  13        1.01      -24.04     24.75 o 
 -15   5  13       78.58       48.46     28.02 o 
 -14   5  13       10.56        3.94     22.60 o 
 -13   5  13      361.09      323.40    107.40 o 
 -12   5  13       57.58       58.85     23.81 o 
 -11   5  13        7.58        7.14      6.72 o 
 -10   5  13        9.04        4.38      6.41 o 
  -9   5  13      299.96      234.34     19.96 o 
  -8   5  13       18.59       16.08      6.50 o 
  -7   5  13        1.62        6.12      4.53 o 
  -6   5  13        5.22        1.26      3.74 o 
  -5   5  13       33.52       23.29      8.65 o 
  -4   5  13     1067.08     1021.78     44.40 o 
  -3   5  13        1.48        0.00     13.02 o 
  -2   5  13       47.77       52.24     22.22 o 
  -1   5  13       21.67        6.77     11.83 o 
   0   5  13        0.04      -16.35     34.79 o 
   1   5  13      916.31      977.17     44.04 o 
   2   5  13        6.24      -13.64     32.23 o 
   3   5  13       34.89       30.98     17.81 o 
   4   5  13        0.00        7.39     35.75 o 
   5   5  13        0.13        6.10     14.74 o 
   6   5  13       37.90       32.13     33.82 o 
 -15   6  13        0.01        0.48     25.00 o 
 -14   6  13       14.86       13.28     16.07 o 
 -13   6  13      618.71      720.81     41.34 o 
 -12   6  13       87.86       53.57     30.59 o 
 -11   6  13      415.63      403.59     29.18 o 
 -10   6  13       96.31       64.48     21.39 o 
  -9   6  13      140.91      136.57     27.37 o 
  -8   6  13        1.13        4.29      8.35 o 
  -7   6  13      333.83      390.55     20.15 o 
  -6   6  13        4.28        8.36      6.16 o 
  -5   6  13      205.16      275.62     22.15 o 
  -4   6  13     2520.30     2816.00     89.15 o 
  -3   6  13      279.15      321.27     70.72 o 
  -2   6  13      977.99     1061.89     46.49 o 
  -1   6  13      211.39      261.29     28.32 o 
   0   6  13      530.03      496.93    136.38 o 
   1   6  13       23.39       10.87     18.44 o 
   2   6  13        6.23       17.94     18.57 o 
   3   6  13        1.94       21.40     19.25 o 
   4   6  13       25.22      -13.88     28.38 o 
   5   6  13       78.20       90.65     45.27 o 
 -15   7  13        9.86       31.17     19.29 o 
 -14   7  13        0.09       -3.80     19.94 o 
 -13   7  13        4.27        4.91     23.72 o 
 -12   7  13        3.31       19.94     18.15 o 
 -11   7  13      226.75      203.05     62.93 o 
 -10   7  13       43.08       18.46     12.97 o 
  -9   7  13      154.88      114.55     40.60 o 
  -8   7  13        4.11        3.08      8.66 o 
  -7   7  13      286.61      290.23     33.06 o 
  -6   7  13      154.89      165.80     17.88 o 
  -5   7  13        4.15        1.02      5.74 o 
  -4   7  13       98.28       98.01     28.29 o 
  -3   7  13      212.66      203.43     49.45 o 
  -2   7  13      102.38       81.70     35.13 o 
  -1   7  13      189.13      162.40     51.46 o 
   0   7  13      388.35      333.94     82.22 o 
   1   7  13       15.69       10.41     18.59 o 
   2   7  13        3.56       31.66     33.78 o 
   3   7  13      245.73      220.59     79.52 o 
   4   7  13       25.25       26.69     27.72 o 
   5   7  13       21.08        0.79     28.01 o 
 -14   8  13       11.32       20.44     14.33 o 
 -13   8  13       15.28        6.06     23.05 o 
 -12   8  13        2.05       -7.93     22.97 o 
 -11   8  13        5.56        4.98     15.90 o 
 -10   8  13      337.30      357.54     38.01 o 
  -9   8  13      390.99      411.26     30.69 o 
  -8   8  13        1.47       -0.62      7.61 o 
  -7   8  13      115.14       77.56     19.67 o 
  -6   8  13       74.47       76.34     20.73 o 
  -5   8  13       77.45       68.39     11.94 o 
  -4   8  13        5.89      -10.59     20.82 o 
  -3   8  13        0.15        4.93     13.89 o 
  -2   8  13       43.16       28.39     15.63 o 
  -1   8  13        5.25       -1.78     25.24 o 
   0   8  13       54.01       32.95     32.91 o 
   1   8  13       14.49       21.05     29.80 o 
   2   8  13        7.89       21.92     29.93 o 
   3   8  13        1.34        7.07     25.91 o 
   4   8  13        0.81       16.94     17.57 o 
 -13   9  13       40.27       27.00     28.02 o 
 -12   9  13        4.51       10.00     13.72 o 
 -11   9  13      242.90      171.03     84.65 o 
 -10   9  13       39.02       31.33     19.80 o 
  -9   9  13       17.76       15.03     13.20 o 
  -8   9  13      174.54      142.29     23.85 o 
  -7   9  13      138.63      110.66     33.89 o 
  -6   9  13      453.04      470.27     45.57 o 
  -5   9  13       35.45       44.70     16.29 o 
  -4   9  13      112.81      111.40     22.96 o 
  -3   9  13        0.20       -0.72     18.35 o 
  -2   9  13       40.79       39.89     15.47 o 
  -1   9  13        2.84       35.15     18.49 o 
   0   9  13        2.79       17.34     22.53 o 
   1   9  13       22.30       14.77     27.00 o 
   2   9  13       13.59       25.25     29.17 o 
   3   9  13        0.30       14.00     28.23 o 
 -12  10  13        2.43        5.56     15.67 o 
 -11  10  13       16.03       21.28     14.50 o 
 -10  10  13        0.24        0.76     18.92 o 
  -9  10  13        7.00       16.67     14.95 o 
  -8  10  13        0.03       17.16     10.21 o 
  -7  10  13        1.06       23.05     22.87 o 
  -6  10  13       42.97       30.77     23.07 o 
  -5  10  13       30.65       45.88     22.31 o 
  -4  10  13       52.84       40.10     24.14 o 
  -3  10  13        4.06       23.39     16.67 o 
  -2  10  13       53.64       48.19     26.29 o 
  -1  10  13        9.13       -2.59     38.04 o 
   0  10  13        0.28       32.19     27.19 o 
   1  10  13        0.64      -13.70     21.82 o 
   2  10  13        0.03       19.85     17.04 o 
 -10  11  13        5.12        8.19     14.95 o 
  -9  11  13        5.80       12.40     17.41 o 
  -8  11  13        0.59        2.71     25.21 o 
  -7  11  13       26.55       16.39     23.71 o 
  -6  11  13       35.29       30.45     23.62 o 
  -5  11  13        0.88        9.45     23.80 o 
  -4  11  13      201.44      220.65     64.71 o 
  -3  11  13        5.60       27.47     22.47 o 
  -2  11  13        1.09        4.77     16.91 o 
  -1  11  13        1.24       34.15     30.36 o 
   0  11  13        8.05       42.53     17.24 o 
  -7  12  13       80.70       68.88     30.67 o 
  -6  12  13        0.22       14.49     23.46 o 
  -5  12  13        2.41       15.57     19.29 o 
  -4  12  13       18.23       24.84     16.62 o 
  -3  12  13        8.26       25.00     20.71 o 
 -17   0  14       11.62        8.34     13.16 o 
 -16   0  14       24.16       30.94     22.90 o 
 -15   0  14       49.80       36.28     26.63 o 
 -14   0  14      140.59      141.37     42.77 o 
 -13   0  14      478.98      494.22     32.32 o 
 -12   0  14       17.73       30.93     20.21 o 
 -11   0  14        2.29       10.87     16.97 o 
 -10   0  14      986.66     1469.02     93.73 o 
  -9   0  14     1942.53     2156.03    225.28 o 
  -8   0  14        7.51        4.83      8.86 o 
  -7   0  14       11.90        8.96      7.71 o 
  -6   0  14       91.84       99.46     27.89 o 
  -5   0  14      506.58      552.95     66.49 o 
  -4   0  14      940.42      956.28     38.28 o 
  -3   0  14        1.96        4.86     18.33 o 
  -2   0  14      183.75      148.23     48.28 o 
  -1   0  14       33.66       85.68     39.55 o 
   0   0  14      317.13      331.60     70.21 o 
   1   0  14      291.92      273.21     84.28 o 
   2   0  14      817.74      863.28     66.40 o 
   3   0  14      168.09      161.24     76.08 o 
   4   0  14        0.44       -2.54     29.02 o 
   5   0  14        3.18       -1.36     24.84 o 
   6   0  14       20.75       20.72     21.48 o 
 -17   1  14        0.56        0.58     11.39 o 
 -16   1  14      122.21      110.34     39.63 o 
 -15   1  14       88.60       74.12     21.59 o 
 -14   1  14      161.26      181.44     46.96 o 
 -13   1  14       25.13       25.93     13.29 o 
 -12   1  14      705.29      859.70     99.25 o 
 -11   1  14      171.02      151.27     51.38 o 
 -10   1  14     2140.10     2635.77    346.93 o 
  -9   1  14      228.30      203.77     14.13 o 
  -8   1  14      151.57      187.94     21.61 o 
  -7   1  14      769.17      855.67     46.46 o 
  -6   1  14      562.35      609.40     36.99 o 
  -5   1  14     1442.32     1504.10     45.25 o 
  -4   1  14       12.45        8.77      5.58 o 
  -3   1  14      345.44      356.21     40.11 o 
  -2   1  14       70.53       66.02     21.22 o 
  -1   1  14      397.23      417.67     29.30 o 
   0   1  14       18.93       16.78     11.75 o 
   1   1  14      127.34      128.80     35.44 o 
   2   1  14      243.52      250.84     53.78 o 
   3   1  14      109.01       87.93     24.61 o 
   4   1  14      100.26       79.65     25.68 o 
   5   1  14        0.40       21.82     18.23 o 
   6   1  14       63.08       61.63     26.51 o 
 -17   2  14        4.41        8.20     23.26 o 
 -16   2  14      102.49       83.41     26.48 o 
 -15   2  14       55.60       42.14     18.36 o 
 -14   2  14       70.95       60.87     21.03 o 
 -13   2  14      149.66      167.52     36.43 o 
 -12   2  14      115.20       84.64     26.91 o 
 -11   2  14       36.79       30.72     15.70 o 
 -10   2  14      358.08      338.46     38.94 o 
  -9   2  14       48.56       47.01     14.48 o 
  -8   2  14      466.88      479.31     30.54 o 
  -7   2  14      265.66      279.31     21.52 o 
  -6   2  14      283.78      280.44     18.96 o 
  -5   2  14     1058.86     1213.13     37.91 o 
  -4   2  14       49.81       50.47     12.00 o 
  -3   2  14       28.04       36.79     12.65 o 
  -2   2  14      199.70      209.32     32.25 o 
  -1   2  14      645.92      603.87     30.30 o 
   0   2  14       68.48       49.06     17.69 o 
   1   2  14       11.59       14.45      7.72 o 
   2   2  14        2.48        3.95     13.91 o 
   3   2  14       17.10       11.60     12.20 o 
   4   2  14        0.01       12.14      9.60 o 
   5   2  14       19.88       44.55     19.01 o 
   6   2  14        8.60        5.14     26.39 o 
 -17   3  14        3.20       26.35     22.28 o 
 -16   3  14        0.61       19.87     18.08 o 
 -15   3  14       43.28       30.79     14.95 o 
 -14   3  14       99.25       78.63     26.05 o 
 -13   3  14        6.08       20.23     13.10 o 
 -12   3  14      242.05      256.17     26.43 o 
 -11   3  14      296.08      398.16     45.32 o 
 -10   3  14       83.89       39.17     23.16 o 
  -9   3  14        4.11        2.84      6.39 o 
  -8   3  14       83.50       81.04     17.58 o 
  -7   3  14      138.94      152.46     15.85 o 
  -6   3  14      153.31      172.25     33.88 o 
  -5   3  14       72.99       86.07     16.02 o 
  -4   3  14       29.92       21.71     16.42 o 
  -3   3  14       99.42       97.44     27.24 o 
  -2   3  14        8.06        7.06      9.06 o 
  -1   3  14      292.44      262.93     12.38 o 
   0   3  14       16.18       25.03      8.61 o 
   1   3  14      386.26      364.48     49.02 o 
   2   3  14        9.09        5.50     11.88 o 
   3   3  14      245.15      260.05     52.61 o 
   4   3  14      123.38       98.21     47.97 o 
   5   3  14        6.95        9.41     27.42 o 
   6   3  14       23.66       17.14     19.72 o 
 -16   4  14        1.98        8.38     20.73 o 
 -15   4  14        0.36       -5.34     22.87 o 
 -14   4  14      372.19      342.54    125.73 o 
 -13   4  14        0.97        0.16     10.46 o 
 -12   4  14      338.55      369.31     41.16 o 
 -11   4  14       17.79       11.37      7.08 o 
 -10   4  14      835.07      961.66     61.95 o 
  -9   4  14       51.76       43.03     15.57 o 
  -8   4  14      149.77      118.61     24.02 o 
  -7   4  14        4.65        8.43      8.48 o 
  -6   4  14       16.46       24.64     11.79 o 
  -5   4  14     1855.96     2134.13     68.96 o 
  -4   4  14       75.10       96.97     26.40 o 
  -3   4  14       88.44       66.48     20.98 o 
  -2   4  14        1.66        2.99     12.42 o 
  -1   4  14      423.98      472.61     63.13 o 
   0   4  14       73.15       55.77     31.37 o 
   1   4  14       20.88       16.68     10.24 o 
   2   4  14        7.75       23.10     25.22 o 
   3   4  14        7.38       16.96     29.29 o 
   4   4  14       64.63       58.12     33.15 o 
   5   4  14        0.07      -17.12     29.94 o 
 -16   5  14        9.03       19.75     22.61 o 
 -15   5  14        0.12      -20.50     25.75 o 
 -14   5  14      214.51      155.18     64.65 o 
 -13   5  14        0.01       15.56     18.67 o 
 -12   5  14        3.35        9.20      7.82 o 
 -11   5  14       58.59       41.19     20.44 o 
 -10   5  14      332.53      329.58     28.73 o 
  -9   5  14      300.11      296.50     28.24 o 
  -8   5  14       17.52       12.31      4.76 o 
  -7   5  14      139.22      127.12     15.98 o 
  -6   5  14        1.88        2.46      7.87 o 
  -5   5  14       43.44       36.12     15.16 o 
  -4   5  14      109.17      132.39     29.47 o 
  -3   5  14      281.19      286.53     81.20 o 
  -2   5  14      136.19      108.34     44.75 o 
  -1   5  14      926.46      969.79     55.00 o 
   0   5  14      134.23      120.47     43.41 o 
   1   5  14      268.92      263.42     80.46 o 
   2   5  14        1.68        0.84     25.69 o 
   3   5  14        2.68       21.81     19.69 o 
   4   5  14        9.81        2.12     16.36 o 
   5   5  14        1.21       20.57     21.69 o 
 -16   6  14       21.25       20.83     23.27 o 
 -15   6  14       17.66       20.40     26.53 o 
 -14   6  14       17.45       14.98     14.36 o 
 -13   6  14        2.82        4.56     24.02 o 
 -12   6  14       11.90       14.61     15.14 o 
 -11   6  14        4.69       16.78     17.78 o 
 -10   6  14      101.25       73.81     18.40 o 
  -9   6  14       11.88        2.76     10.15 o 
  -8   6  14      289.22      296.39     12.71 o 
  -7   6  14       68.96       60.53     11.25 o 
  -6   6  14       71.37       60.08     14.17 o 
  -5   6  14      138.90      122.65     33.64 o 
  -4   6  14      194.42      188.49     49.32 o 
  -3   6  14      253.85      230.96     66.76 o 
  -2   6  14      113.60       94.31     23.39 o 
  -1   6  14        0.38       -3.57     19.96 o 
   0   6  14       11.25        0.79     23.09 o 
   1   6  14      197.10      242.94     65.39 o 
   2   6  14        8.00       -1.01     29.26 o 
   3   6  14        3.74       -3.18     28.99 o 
   4   6  14       34.46       53.54     27.28 o 
 -15   7  14        0.25        1.52     14.15 o 
 -14   7  14        0.03        5.30     23.10 o 
 -13   7  14      193.42       52.99    102.89 o 
 -12   7  14      299.08      191.40    108.56 o 
 -11   7  14        5.27       17.78     13.71 o 
 -10   7  14        2.23        7.33     10.69 o 
  -9   7  14        6.98       -0.34      7.10 o 
  -8   7  14       98.06       90.79     19.28 o 
  -7   7  14      315.76      315.04     35.22 o 
  -6   7  14       66.29       72.89     12.25 o 
  -5   7  14      245.67      256.14     59.87 o 
  -4   7  14       85.64      111.49     30.47 o 
  -3   7  14        3.14        4.45     18.54 o 
  -2   7  14      123.92      100.36     32.02 o 
  -1   7  14       13.58       27.41     22.67 o 
   0   7  14       62.26       81.96     28.08 o 
   1   7  14      100.68       73.95     45.43 o 
   2   7  14        2.37       15.75     17.29 o 
   3   7  14       46.46       27.52     29.13 o 
   4   7  14       32.41       30.66     25.22 o 
 -14   8  14       21.28       14.04     11.40 o 
 -13   8  14       35.82       17.23     21.48 o 
 -12   8  14       39.45       36.75     16.92 o 
 -11   8  14       19.89       17.31     11.74 o 
 -10   8  14       57.59       59.88     20.00 o 
  -9   8  14        0.17        9.61     11.11 o 
  -8   8  14      104.70      103.11     26.63 o 
  -7   8  14        0.89        4.44      8.93 o 
  -6   8  14        0.88        8.43      6.71 o 
  -5   8  14       21.52        9.65     19.34 o 
  -4   8  14        1.81        2.73     13.60 o 
  -3   8  14      107.90       89.29     28.03 o 
  -2   8  14       23.88        2.02     24.19 o 
  -1   8  14       25.38       35.28     21.73 o 
   0   8  14        7.70        8.93     26.23 o 
   1   8  14       86.21       56.17     34.12 o 
   2   8  14       27.28       43.58     22.41 o 
   3   8  14        0.53       20.05     21.43 o 
 -13   9  14        3.70       37.00     30.62 o 
 -12   9  14        7.32       19.19     16.88 o 
 -11   9  14       18.66       15.70     18.12 o 
 -10   9  14      213.47      176.77     78.00 o 
  -9   9  14       16.80       -0.20     16.64 o 
  -8   9  14       45.30       30.64     16.08 o 
  -7   9  14       13.97        7.06      9.09 o 
  -6   9  14       87.56       91.04     23.42 o 
  -5   9  14        0.66       -8.55     20.40 o 
  -4   9  14       24.88       35.41     21.25 o 
  -3   9  14      293.58      452.91     92.73 o 
  -2   9  14        0.03        6.84     25.03 o 
  -1   9  14        1.12       12.56     22.78 o 
   0   9  14        2.02        8.98     18.74 o 
   1   9  14       26.13       26.25     18.92 o 
   2   9  14        6.63       10.46     20.60 o 
 -12  10  14        4.23        5.42     12.77 o 
 -11  10  14        2.35       12.50     14.85 o 
 -10  10  14        0.00       -2.60     15.17 o 
  -9  10  14       12.74       25.58     20.71 o 
  -8  10  14       26.37       35.69     30.93 o 
  -7  10  14        0.36       18.69     17.88 o 
  -6  10  14       22.00       27.70     25.36 o 
  -5  10  14        3.13        9.75     15.82 o 
  -4  10  14       21.22       28.19     23.03 o 
  -3  10  14       45.22       56.63     31.08 o 
  -2  10  14        8.61       22.19     31.13 o 
  -1  10  14        6.96       42.84     25.22 o 
   0  10  14        9.35        6.63     19.63 o 
   1  10  14       22.88       21.51     22.41 o 
 -10  11  14        1.90       23.80     15.82 o 
  -9  11  14        0.42        9.78     15.27 o 
  -8  11  14        0.01       20.29     15.44 o 
  -7  11  14       20.17       10.58     23.39 o 
  -6  11  14       41.63       47.85     27.26 o 
  -5  11  14        3.83       28.00     22.58 o 
  -4  11  14        7.23       29.82     19.03 o 
  -3  11  14       15.29       13.73     18.45 o 
  -2  11  14        3.98        8.59     25.50 o 
  -1  11  14       18.54       26.80     23.74 o 
 -17   1  15        6.33       17.66     13.96 o 
 -16   1  15       43.77       31.24     19.99 o 
 -15   1  15        0.06       -1.53     13.89 o 
 -14   1  15       26.29       39.17     12.06 o 
 -13   1  15        0.01        5.49     12.16 o 
 -12   1  15      408.43      481.23     58.13 o 
 -11   1  15      133.28      111.09     28.09 o 
 -10   1  15      834.89      952.04     44.86 o 
  -9   1  15        1.03        9.15      8.04 o 
  -8   1  15        8.53       10.39      6.00 o 
  -7   1  15      177.63      153.70     27.75 o 
  -6   1  15        6.91       11.30     11.03 o 
  -5   1  15      392.48      403.98     59.96 o 
  -4   1  15      342.89      326.34     12.36 o 
  -3   1  15       10.85       16.39     12.17 o 
  -2   1  15        3.53       21.03     14.61 o 
  -1   1  15       44.15       33.19     10.69 o 
   0   1  15      237.10      266.58     27.05 o 
   1   1  15        2.91        2.33     16.61 o 
   2   1  15       51.89       40.02     14.61 o 
   3   1  15        0.79       -2.64     16.55 o 
   4   1  15        6.75       -0.80     15.32 o 
   5   1  15        5.90        2.83     17.92 o 
 -17   2  15        4.45       -9.95     23.80 o 
 -16   2  15        2.36       14.61     13.42 o 
 -15   2  15        1.85        5.98      7.01 o 
 -14   2  15       77.01       63.96     19.19 o 
 -13   2  15      257.85      361.75     49.31 o 
 -12   2  15       54.80       37.90     13.12 o 
 -11   2  15      567.95      623.99     72.85 o 
 -10   2  15       94.19      109.84     30.70 o 
  -9   2  15       20.01       15.02      8.74 o 
  -8   2  15      919.09      914.78     68.55 o 
  -7   2  15      267.61      259.17     30.57 o 
  -6   2  15      151.05      148.76     19.72 o 
  -5   2  15      158.90      157.42     17.67 o 
  -4   2  15      253.10      275.13     13.05 o 
  -3   2  15        4.01        5.42      8.84 o 
  -2   2  15        0.93        0.94     11.28 o 
  -1   2  15      114.74       97.42     29.02 o 
   0   2  15      461.89      397.09     36.65 o 
   1   2  15      197.98      188.98     20.24 o 
   2   2  15      127.66      117.97     41.78 o 
   3   2  15       40.41       22.47     18.46 o 
   4   2  15        7.15       26.59     28.61 o 
   5   2  15        0.73       20.99     20.11 o 
 -17   3  15        0.06        0.27     21.04 o 
 -16   3  15        4.52       18.73     15.45 o 
 -15   3  15      212.90      164.21     49.45 o 
 -14   3  15       80.62       61.33     28.58 o 
 -13   3  15      131.79      115.82     39.48 o 
 -12   3  15        8.12       14.57     10.94 o 
 -11   3  15       26.52        8.72      9.80 o 
 -10   3  15       15.83       29.47     10.09 o 
  -9   3  15      265.47      239.62     36.07 o 
  -8   3  15       35.38       32.62     13.36 o 
  -7   3  15      276.88      243.37     39.26 o 
  -6   3  15      159.66      169.57     17.53 o 
  -5   3  15      395.68      415.18     16.29 o 
  -4   3  15       68.59       55.96     20.41 o 
  -3   3  15       51.75       34.03     13.69 o 
  -2   3  15      544.34      614.09     41.50 o 
  -1   3  15       67.23       66.00     18.93 o 
   0   3  15       52.47       43.50     16.39 o 
   1   3  15        8.73       13.92      8.05 o 
   2   3  15       66.43       79.73     38.21 o 
   3   3  15       17.78       33.30     22.54 o 
   4   3  15       28.43       31.98     17.78 o 
   5   3  15        9.13       18.02     19.21 o 
 -17   4  15       40.71       16.74     18.51 o 
 -16   4  15       13.18       19.80     14.93 o 
 -15   4  15       12.47       11.27     23.15 o 
 -14   4  15       57.14       35.37     21.90 o 
 -13   4  15        5.90       22.04     15.03 o 
 -12   4  15        6.50        2.46      8.98 o 
 -11   4  15       19.15       32.51     16.44 o 
 -10   4  15      151.14      152.80     41.08 o 
  -9   4  15       22.19       16.76      6.26 o 
  -8   4  15      123.95       84.21     21.27 o 
  -7   4  15      134.13      162.67     16.49 o 
  -6   4  15       43.18       27.82      8.38 o 
  -5   4  15      124.74      122.79     36.72 o 
  -4   4  15       64.27       53.12     21.62 o 
  -3   4  15      114.40       90.93     20.29 o 
  -2   4  15      221.27      187.30     54.27 o 
  -1   4  15       45.01       34.17     14.09 o 
   0   4  15       37.80       45.14     25.75 o 
   1   4  15      155.84      186.30     60.48 o 
   2   4  15        0.27        3.36     32.61 o 
   3   4  15        9.02       23.80     28.37 o 
   4   4  15        9.60       21.75     21.21 o 
   5   4  15       10.86       22.92     15.45 o 
 -16   5  15        1.44        7.87     28.16 o 
 -15   5  15       29.24       38.62     25.84 o 
 -14   5  15        0.16       12.93     16.03 o 
 -13   5  15        2.76       18.34     11.23 o 
 -12   5  15        0.57       12.79     10.03 o 
 -11   5  15      212.41      209.86     36.79 o 
 -10   5  15       16.94       17.41     10.90 o 
  -9   5  15      339.41      390.37     37.26 o 
  -8   5  15      449.88      442.49     18.34 o 
  -7   5  15        0.57        8.13     11.10 o 
  -6   5  15      387.26      440.12     21.38 o 
  -5   5  15      735.13      856.54     36.53 o 
  -4   5  15     1462.85     1537.39     51.13 o 
  -3   5  15      475.07      459.31     33.86 o 
  -2   5  15      187.61      168.82     57.13 o 
  -1   5  15       60.14       40.54     23.62 o 
   0   5  15       98.44       94.80     30.45 o 
   1   5  15      209.62      210.90     74.10 o 
   2   5  15       10.08       12.35     22.07 o 
   3   5  15        0.49       16.48     16.50 o 
   4   5  15       52.86       37.24     20.41 o 
 -16   6  15        2.19       18.47     16.56 o 
 -15   6  15      275.88      315.39     81.04 o 
 -14   6  15        1.42        1.53     22.32 o 
 -13   6  15      255.87      231.06     83.90 o 
 -12   6  15       89.18       71.74     47.42 o 
 -11   6  15      158.16      176.50     68.25 o 
 -10   6  15        2.16        4.76      7.66 o 
  -9   6  15        0.42        4.34      5.46 o 
  -8   6  15       70.01       62.53     14.69 o 
  -7   6  15       12.89        8.86      6.51 o 
  -6   6  15      192.08      185.27     49.20 o 
  -5   6  15      366.33      430.62     37.12 o 
  -4   6  15       10.48        9.31     10.42 o 
  -3   6  15      222.03      221.84     55.99 o 
  -2   6  15       65.92       41.29     20.69 o 
  -1   6  15       46.75        8.38     31.69 o 
   0   6  15       31.14       26.76     23.47 o 
   1   6  15       57.73       65.08     40.56 o 
   2   6  15        0.31       10.94     26.33 o 
   3   6  15        1.70        0.23     30.33 o 
   4   6  15        2.11       -1.43     25.77 o 
 -15   7  15       31.43       28.99     28.00 o 
 -14   7  15       17.20       -5.80     20.00 o 
 -13   7  15       16.10       12.67     22.39 o 
 -12   7  15        0.02       26.10     12.46 o 
 -11   7  15      253.94      251.51     39.03 o 
 -10   7  15       27.62       13.44     12.11 o 
  -9   7  15      153.55      135.08     25.01 o 
  -8   7  15       13.88       17.10      7.86 o 
  -7   7  15       69.65       52.69     14.60 o 
  -6   7  15      541.70      617.28     28.48 o 
  -5   7  15      599.04      661.32     39.37 o 
  -4   7  15      539.56      611.67     82.67 o 
  -3   7  15      272.78      251.87     65.33 o 
  -2   7  15      510.59      492.82     86.24 o 
  -1   7  15       14.69       29.84     24.01 o 
   0   7  15      186.83      107.48     43.35 o 
   1   7  15       11.10       13.57     18.04 o 
   2   7  15       14.57       44.26     28.78 o 
   3   7  15      164.75      111.55     46.84 o 
 -14   8  15        0.96       13.36     21.24 o 
 -13   8  15       16.36       15.48     23.08 o 
 -12   8  15       30.53       25.41     15.48 o 
 -11   8  15       34.62       25.59     19.88 o 
 -10   8  15       18.48       27.35     19.95 o 
  -9   8  15       85.51       63.21     23.44 o 
  -8   8  15      105.01      118.86     30.47 o 
  -7   8  15       64.81       56.97     24.36 o 
  -6   8  15       82.71       78.23     26.86 o 
  -5   8  15       63.14       69.51     16.42 o 
  -4   8  15      194.18      204.71     42.77 o 
  -3   8  15       20.70        6.79     34.48 o 
  -2   8  15       17.08       14.39     22.00 o 
  -1   8  15       74.47       42.71     27.08 o 
   0   8  15      116.91      103.42     46.59 o 
   1   8  15       31.85       22.69     21.29 o 
   2   8  15        0.02       12.64     23.48 o 
 -13   9  15        0.21        9.28     16.47 o 
 -12   9  15       17.86       11.39     13.91 o 
 -11   9  15      140.01       95.70     48.30 o 
 -10   9  15       87.65       89.38     37.19 o 
  -9   9  15       12.44       20.72     14.31 o 
  -8   9  15        8.74      -10.77     46.77 o 
  -7   9  15      188.95      154.71     53.12 o 
  -6   9  15       85.74       64.24     25.86 o 
  -5   9  15       25.40       33.15     27.66 o 
  -4   9  15        4.28       -5.80     19.41 o 
  -3   9  15       33.12       40.47     26.18 o 
  -2   9  15       14.87        4.63     24.18 o 
  -1   9  15        1.73       30.92     31.54 o 
   0   9  15        6.10       21.09     14.34 o 
   1   9  15        0.34       47.46     42.43 o 
 -12  10  15        6.44       26.37     12.16 o 
 -11  10  15       34.75       34.91     29.72 o 
 -10  10  15        8.94       21.58     15.36 o 
  -9  10  15       52.29       36.95     20.70 o 
  -8  10  15        7.12        9.15     18.77 o 
  -7  10  15      109.53       79.27     42.34 o 
  -6  10  15      102.19       72.91     41.14 o 
  -5  10  15       65.51       74.96     33.09 o 
  -4  10  15       27.89       -1.64     22.86 o 
  -3  10  15        7.43       32.38     26.06 o 
  -2  10  15       31.53       55.78     34.39 o 
  -1  10  15       11.56        2.40     22.68 o 
   0  10  15        0.39        9.73     23.91 o 
  -9  11  15        5.01       -1.21     14.73 o 
  -8  11  15        2.01      -11.73     31.30 o 
  -7  11  15       22.81       -5.61     26.30 o 
  -6  11  15        0.74       15.81     21.52 o 
  -5  11  15       17.09       46.47     27.64 o 
  -4  11  15       51.13       43.68     24.49 o 
  -3  11  15        4.62      -32.37     35.18 o 
 -17   0  16       24.69       11.28     30.57 o 
 -16   0  16        0.00       -3.75     24.18 o 
 -15   0  16       23.56       21.32     37.27 o 
 -14   0  16       88.83       73.25     42.91 o 
 -13   0  16      469.25      517.94     45.55 o 
 -12   0  16      214.48      271.15    111.72 o 
 -11   0  16      556.28      682.05     65.25 o 
 -10   0  16      498.21      652.25     43.40 o 
  -9   0  16      156.20       37.89     52.07 o 
  -8   0  16      833.83     1255.39    131.65 o 
  -7   0  16        0.14        4.38      5.92 o 
  -6   0  16      607.62      557.41     38.36 o 
  -5   0  16      397.78      353.16     37.34 o 
  -4   0  16        4.29       18.06      8.19 o 
  -3   0  16     1302.47     1326.76     62.91 o 
  -2   0  16       48.93       24.99     31.54 o 
  -1   0  16      806.63      762.28     94.33 o 
   0   0  16      121.07      119.19     57.07 o 
   1   0  16       16.06       16.54     21.09 o 
   2   0  16      113.99      107.90     38.93 o 
   3   0  16       27.10       16.56     18.59 o 
   4   0  16       28.77       42.92     32.50 o 
   5   0  16       17.14       -3.88     72.27 o 
 -17   1  16        4.20       10.62     13.38 o 
 -16   1  16       11.29      -10.29     13.67 o 
 -15   1  16        2.33        1.18     13.25 o 
 -14   1  16        1.84       16.38     13.64 o 
 -13   1  16       31.86       23.50     19.42 o 
 -12   1  16      719.37      741.02    181.49 o 
 -11   1  16       47.82       23.00     12.53 o 
 -10   1  16        0.91        4.99      9.73 o 
  -9   1  16       15.43        9.72      7.47 o 
  -8   1  16      235.28      223.05     47.91 o 
  -7   1  16     1458.34     1589.74    117.64 o 
  -6   1  16       16.67       17.42      8.75 o 
  -5   1  16      104.08       79.53     17.08 o 
  -4   1  16       54.73       47.48     14.41 o 
  -3   1  16       51.07       55.15     15.45 o 
  -2   1  16      599.80      616.40     33.39 o 
  -1   1  16      337.54      288.84     24.11 o 
   0   1  16      114.32       94.37     27.41 o 
   1   1  16       31.14       35.82     15.27 o 
   2   1  16       46.01       37.83     18.16 o 
   3   1  16       12.77       -5.79     16.86 o 
   4   1  16       17.17       20.10     21.99 o 
   5   1  16        1.87        0.33     23.17 o 
 -17   2  16        0.00        9.28     17.25 o 
 -16   2  16       10.19        9.38     11.63 o 
 -15   2  16        6.05        8.41     10.08 o 
 -14   2  16        5.75        8.81     10.91 o 
 -13   2  16      196.34      212.81     21.01 o 
 -12   2  16       24.83       29.60     12.51 o 
 -11   2  16        3.08       12.00     12.80 o 
 -10   2  16        0.88        6.50      9.95 o 
  -9   2  16      161.66      214.75     33.37 o 
  -8   2  16       28.34       17.54     11.65 o 
  -7   2  16      713.74      661.81     95.27 o 
  -6   2  16       47.03       32.61     14.77 o 
  -5   2  16      752.17      771.46     31.78 o 
  -4   2  16       54.35       63.86     11.25 o 
  -3   2  16       64.20       53.64     21.22 o 
  -2   2  16      110.58       87.34     23.72 o 
  -1   2  16        2.13        4.60      7.31 o 
   0   2  16        5.70        8.27     11.25 o 
   1   2  16        0.70        0.04     16.57 o 
   2   2  16       44.74       45.63     18.03 o 
   3   2  16        1.35       19.65     15.13 o 
   4   2  16      141.14      115.11     52.65 o 
 -17   3  16        8.17       27.23     17.68 o 
 -16   3  16       10.12       17.03     15.32 o 
 -15   3  16       15.91        8.59     15.67 o 
 -14   3  16       68.58       61.67     28.40 o 
 -13   3  16       11.74       15.47     13.05 o 
 -12   3  16      139.21      148.96     35.88 o 
 -11   3  16      108.13       94.02     26.89 o 
 -10   3  16      899.47     1083.79     63.54 o 
  -9   3  16      402.24      460.69     47.27 o 
  -8   3  16        0.19        4.03      8.06 o 
  -7   3  16      243.59      232.98     28.65 o 
  -6   3  16       36.98       34.71     11.53 o 
  -5   3  16       56.37       58.14      8.39 o 
  -4   3  16        4.30       16.98     19.25 o 
  -3   3  16       47.42       53.53     16.86 o 
  -2   3  16       20.04       22.35     14.28 o 
  -1   3  16      565.40      519.29     42.20 o 
   0   3  16        3.07       25.57     19.68 o 
   1   3  16       78.84       94.82     35.35 o 
   2   3  16       10.47       13.43     15.21 o 
   3   3  16       26.30       19.26     23.99 o 
   4   3  16        0.49        7.27     18.64 o 
 -17   4  16       10.43       10.70     17.42 o 
 -16   4  16        0.02       13.18     23.66 o 
 -15   4  16        1.46        9.99     11.48 o 
 -14   4  16      276.19      235.35     88.67 o 
 -13   4  16        8.44        9.99      7.82 o 
 -12   4  16      472.37      530.13     40.52 o 
 -11   4  16      147.06      130.00     32.93 o 
 -10   4  16      354.65      374.96     24.39 o 
  -9   4  16      118.23      104.32      9.92 o 
  -8   4  16       48.92       42.55     16.63 o 
  -7   4  16      172.14      179.59     24.00 o 
  -6   4  16       21.46       23.06      9.98 o 
  -5   4  16      188.35      150.00     41.63 o 
  -4   4  16      198.01      124.97     50.12 o 
  -3   4  16        3.31       14.62      9.56 o 
  -2   4  16        1.46       -3.15     24.55 o 
  -1   4  16      333.18      328.25     81.12 o 
   0   4  16      237.46      226.61     81.48 o 
   1   4  16       55.08       17.94     20.39 o 
   2   4  16       10.41       -4.70     24.37 o 
   3   4  16       18.69       42.76     15.71 o 
   4   4  16       10.91       24.88     25.32 o 
 -16   5  16       24.25       20.34     19.35 o 
 -15   5  16        2.86       17.96     21.35 o 
 -14   5  16       51.25       61.15     38.64 o 
 -13   5  16       18.16       28.90     20.97 o 
 -12   5  16       36.70       41.28     16.31 o 
 -11   5  16      322.89      336.94     20.34 o 
 -10   5  16      161.66      181.00     21.20 o 
  -9   5  16       14.25       19.49      7.92 o 
  -8   5  16      160.58      164.30     14.83 o 
  -7   5  16      872.70      847.83     27.95 o 
  -6   5  16        0.02        4.68     15.44 o 
  -5   5  16     1399.41     1540.14     71.62 o 
  -4   5  16        1.44       -5.92     18.91 o 
  -3   5  16        0.62       22.35     19.36 o 
  -2   5  16       76.95       50.33     21.13 o 
  -1   5  16      423.44      414.82     60.73 o 
   0   5  16       11.90       25.00     21.38 o 
   1   5  16        0.01        2.57     28.08 o 
   2   5  16        1.91       18.77     24.73 o 
   3   5  16        3.31       -9.79     25.65 o 
 -16   6  16        4.43       25.34     22.01 o 
 -15   6  16       30.56       17.42     17.36 o 
 -14   6  16       25.64        5.61     22.96 o 
 -13   6  16        3.55        7.09     16.54 o 
 -12   6  16       58.21       59.32     24.40 o 
 -11   6  16       41.13       32.66     12.52 o 
 -10   6  16       49.62       32.57     13.70 o 
  -9   6  16       23.17       10.48      8.44 o 
  -8   6  16        2.31        8.41      8.14 o 
  -7   6  16       44.88       46.70     15.09 o 
  -6   6  16      594.48      587.51     43.68 o 
  -5   6  16       82.47       66.43     22.97 o 
  -4   6  16      299.35      246.20     58.25 o 
  -3   6  16      131.53      122.61     32.56 o 
  -2   6  16      214.13      185.26     46.60 o 
  -1   6  16      108.67       94.43     46.76 o 
   0   6  16       61.85       83.18     41.06 o 
   1   6  16       37.40       32.81     18.18 o 
   2   6  16       42.61       62.34     25.43 o 
   3   6  16       55.70       54.45     32.55 o 
 -15   7  16        6.76       12.19     24.41 o 
 -14   7  16       32.22       33.46     20.62 o 
 -13   7  16       61.77       30.68     14.92 o 
 -12   7  16        0.70        8.05     13.41 o 
 -11   7  16       51.46       33.10     15.39 o 
 -10   7  16      259.48      251.67     31.33 o 
  -9   7  16      325.36      304.93     28.40 o 
  -8   7  16      224.84      241.99     31.55 o 
  -7   7  16        0.14        4.95     16.41 o 
  -6   7  16        0.00       18.32     18.26 o 
  -5   7  16       53.57       41.63     17.12 o 
  -4   7  16       78.77       71.91     38.28 o 
  -3   7  16        5.46       26.19     17.16 o 
  -2   7  16        1.44        6.80     24.77 o 
  -1   7  16        0.10       15.75     30.70 o 
   0   7  16        0.08       17.62     21.47 o 
   1   7  16       39.93       19.10     17.98 o 
   2   7  16       22.37       10.49     26.50 o 
 -14   8  16      101.65       73.48     36.96 o 
 -13   8  16       13.80       12.30     14.46 o 
 -12   8  16       23.25       22.22     13.12 o 
 -11   8  16       15.57       23.10     11.30 o 
 -10   8  16       42.93       41.05     14.56 o 
  -9   8  16        2.23       11.46      8.32 o 
  -8   8  16       10.48       11.63     12.86 o 
  -7   8  16      269.78      254.49     55.39 o 
  -6   8  16       89.24       91.19     28.78 o 
  -5   8  16       86.88       83.16     26.69 o 
  -4   8  16       36.00       15.90     16.21 o 
  -3   8  16       46.07       39.25     32.32 o 
  -2   8  16        3.61       25.28     17.54 o 
  -1   8  16       15.20       30.60     24.11 o 
   0   8  16        9.84       15.08     20.03 o 
   1   8  16        0.19       16.39     19.05 o 
 -13   9  16        0.99       14.12     11.17 o 
 -12   9  16        0.00       10.98     13.42 o 
 -11   9  16       39.30       23.21     15.51 o 
 -10   9  16        3.05       -3.61     22.10 o 
  -9   9  16        5.35       10.01     19.86 o 
  -8   9  16        1.20       37.24     23.40 o 
  -7   9  16        0.32        2.14     15.74 o 
  -6   9  16       60.99       63.23     21.70 o 
  -5   9  16       47.65       44.73     27.58 o 
  -4   9  16       92.30       74.77     32.74 o 
  -3   9  16        0.69       -2.61     28.19 o 
  -2   9  16        0.01        5.39     22.20 o 
  -1   9  16       21.93       36.64     23.64 o 
   0   9  16       27.30       36.05     19.71 o 
 -11  10  16        2.80        5.21     17.51 o 
 -10  10  16        6.71        0.75     19.44 o 
  -9  10  16        3.13       10.63     19.21 o 
  -8  10  16       36.01        7.48     26.73 o 
  -7  10  16       23.54       24.71     26.86 o 
  -6  10  16       82.23       78.18     35.82 o 
  -5  10  16        0.19        4.34     20.76 o 
  -4  10  16       11.52        4.92     14.37 o 
  -3  10  16        4.18        6.56     19.56 o 
  -2  10  16        0.41       -8.51     33.46 o 
  -1  10  16       20.33       43.79     31.58 o 
  -9  11  16       10.89       12.87     15.10 o 
  -8  11  16        0.91       18.65     20.60 o 
  -7  11  16        0.70        0.97     22.75 o 
  -6  11  16        1.03        5.14     23.01 o 
  -5  11  16        0.19       17.85     19.70 o 
  -4  11  16        1.94       23.39     17.14 o 
 -17   1  17       18.75       23.44     14.49 o 
 -16   1  17       33.80       28.90     13.52 o 
 -15   1  17       29.71       30.13     15.22 o 
 -14   1  17      127.14      108.57     27.39 o 
 -13   1  17      165.21      274.01     64.07 o 
 -12   1  17      275.53      350.69     33.84 o 
 -11   1  17       21.05       19.67     12.66 o 
 -10   1  17      389.19      512.51     59.56 o 
  -9   1  17      234.06      261.32     25.87 o 
  -8   1  17       42.48       40.14      9.76 o 
  -7   1  17       90.18       63.41     14.99 o 
  -6   1  17      277.70      227.20     32.54 o 
  -5   1  17      219.76      218.70     16.05 o 
  -4   1  17       15.84       17.06      7.25 o 
  -3   1  17      112.29       91.04     30.08 o 
  -2   1  17      108.56       89.46     24.21 o 
  -1   1  17       95.45       99.56     29.49 o 
   0   1  17       29.60       35.24     12.73 o 
   1   1  17        2.38       -3.16     14.36 o 
   2   1  17       12.46        9.98     14.75 o 
   3   1  17        9.39       -2.70     18.63 o 
   4   1  17        5.21       18.44     17.20 o 
 -17   2  17       22.16       21.68     13.77 o 
 -16   2  17        3.93        1.64     11.24 o 
 -15   2  17       45.15       26.34     13.13 o 
 -14   2  17      107.65      101.95     23.92 o 
 -13   2  17       96.18       98.60     28.15 o 
 -12   2  17      276.54      321.52     60.16 o 
 -11   2  17       44.24       34.38     18.85 o 
 -10   2  17      350.89      428.24     46.76 o 
  -9   2  17       40.95       26.69     11.05 o 
  -8   2  17       11.46       18.35      7.77 o 
  -7   2  17       10.62       10.69      7.42 o 
  -6   2  17       67.41       50.42     17.04 o 
  -5   2  17      126.79      128.55     17.45 o 
  -4   2  17       77.49       76.70     14.97 o 
  -3   2  17       22.21       18.36     15.44 o 
  -2   2  17        3.85        0.34      9.72 o 
  -1   2  17        1.97       -6.32     14.80 o 
   0   2  17        0.66       17.75      8.89 o 
   1   2  17        2.39       14.36     18.08 o 
   2   2  17        5.68        0.22     21.87 o 
   3   2  17        0.24        3.55     15.46 o 
   4   2  17        9.45       21.50     15.29 o 
 -17   3  17        7.13       15.13     14.40 o 
 -16   3  17       29.26       30.05     24.14 o 
 -15   3  17       13.73       16.33     10.67 o 
 -14   3  17       26.41       15.17     15.38 o 
 -13   3  17       16.19       10.97     11.41 o 
 -12   3  17        2.50       -9.94     15.21 o 
 -11   3  17       10.15       10.73     11.92 o 
 -10   3  17       30.52       29.90     15.61 o 
  -9   3  17        8.46       13.48      8.62 o 
  -8   3  17      142.68      135.19     30.31 o 
  -7   3  17       16.51       27.34     11.75 o 
  -6   3  17       19.69       26.07     10.70 o 
  -5   3  17       17.00       15.25      5.25 o 
  -4   3  17      232.87      213.13     56.16 o 
  -3   3  17        1.43        9.65     12.00 o 
  -2   3  17       34.34       32.12     24.31 o 
  -1   3  17       87.89       67.70     29.60 o 
   0   3  17       84.17       74.96     33.60 o 
   1   3  17       29.13       22.68     15.44 o 
   2   3  17       15.85       26.79     18.73 o 
   3   3  17        0.48        9.70     26.78 o 
 -17   4  17       10.41        6.16     27.99 o 
 -16   4  17       11.48       31.27     19.77 o 
 -15   4  17       81.68       52.80     24.28 o 
 -14   4  17        1.39       17.23     33.99 o 
 -13   4  17        9.34       10.54     12.50 o 
 -12   4  17       29.70       37.50     14.74 o 
 -11   4  17       40.83       35.19     14.82 o 
 -10   4  17       16.99       17.08     12.83 o 
  -9   4  17        7.27        9.68     15.98 o 
  -8   4  17      586.93      569.56     17.97 o 
  -7   4  17      160.91      178.71     17.41 o 
  -6   4  17       11.34       16.17     12.52 o 
  -5   4  17       73.64       58.43     37.51 o 
  -4   4  17        5.69       -6.96     19.88 o 
  -3   4  17       27.78       16.16      9.87 o 
  -2   4  17        1.68      -11.20     25.63 o 
  -1   4  17      102.50       83.61     42.74 o 
   0   4  17      165.45      174.10     62.00 o 
   1   4  17        8.92      -15.59     27.90 o 
   2   4  17       39.82       26.79     23.25 o 
   3   4  17        6.14       11.35     31.66 o 
 -16   5  17        0.00        0.53     17.06 o 
 -15   5  17      170.72      157.08     88.13 o 
 -14   5  17       63.42       57.47     32.97 o 
 -13   5  17        0.01        9.40     19.30 o 
 -12   5  17      177.33      107.52     43.39 o 
 -11   5  17      667.55      603.14     43.20 o 
 -10   5  17      315.13      315.57     22.06 o 
  -9   5  17      250.84      247.08     31.79 o 
  -8   5  17      207.60      194.84     52.19 o 
  -7   5  17      190.76      156.20     46.68 o 
  -6   5  17      749.93      862.76     63.57 o 
  -5   5  17       22.40       16.19     15.44 o 
  -4   5  17      127.31       90.21     30.31 o 
  -3   5  17       43.76       37.12     23.91 o 
  -2   5  17      326.49      293.15     72.16 o 
  -1   5  17       64.59       29.82     29.10 o 
   0   5  17      172.40      148.89     59.44 o 
   1   5  17        8.17       24.09     23.23 o 
   2   5  17        6.54       28.42     18.53 o 
   3   5  17        1.80       14.07     18.64 o 
 -15   6  17       61.64       37.92     35.14 o 
 -14   6  17       32.14       14.49     16.96 o 
 -13   6  17       41.50       39.03     20.33 o 
 -12   6  17       32.09        4.17     14.89 o 
 -11   6  17       62.99       55.43     15.06 o 
 -10   6  17       22.84       20.83      6.42 o 
  -9   6  17        9.05       -1.06      8.81 o 
  -8   6  17        3.60        8.53      8.94 o 
  -7   6  17      196.60      223.17     45.64 o 
  -6   6  17      545.01      522.81     47.22 o 
  -5   6  17       59.65       54.86     18.09 o 
  -4   6  17     1130.99     1188.26     81.58 o 
  -3   6  17       36.12       24.86     16.19 o 
  -2   6  17      689.25      781.38     84.39 o 
  -1   6  17       53.80       78.31     35.31 o 
   0   6  17        6.59        9.00     16.39 o 
   1   6  17        0.01       33.10     19.79 o 
   2   6  17        0.55       16.87     25.34 o 
 -15   7  17      147.62       86.33     58.94 o 
 -14   7  17       23.34        4.60     23.05 o 
 -13   7  17        0.09        6.33     11.96 o 
 -12   7  17       22.12       25.58     13.11 o 
 -11   7  17       81.27       81.96     27.76 o 
 -10   7  17        0.26        6.81      8.10 o 
  -9   7  17       59.10       36.17     14.11 o 
  -8   7  17       22.60       17.53     14.65 o 
  -7   7  17        6.20        3.26     17.64 o 
  -6   7  17       68.60       52.85     19.83 o 
  -5   7  17      122.78      108.86     34.87 o 
  -4   7  17      126.96      114.51     47.12 o 
  -3   7  17       14.69       14.15     21.99 o 
  -2   7  17       29.47       25.86     27.42 o 
  -1   7  17       38.36       40.03     32.32 o 
   0   7  17        7.68       27.02     26.80 o 
   1   7  17        1.13       -5.76     37.50 o 
 -14   8  17        5.27       16.42     11.00 o 
 -13   8  17       97.32       84.03     42.22 o 
 -12   8  17       58.78       29.27     17.83 o 
 -11   8  17       28.17       40.28     16.57 o 
 -10   8  17        0.96        6.48     19.37 o 
  -9   8  17        0.10       14.52     24.10 o 
  -8   8  17        0.08       -0.21     20.46 o 
  -7   8  17       96.90       81.07     24.92 o 
  -6   8  17      267.14      327.48     33.00 o 
  -5   8  17       34.30       32.71     14.53 o 
  -4   8  17       17.51       31.37     26.80 o 
  -3   8  17        4.57       -0.30     21.31 o 
  -2   8  17       14.78       31.29     16.82 o 
  -1   8  17       14.31       -4.79     20.38 o 
   0   8  17        2.70       -2.16     27.07 o 
 -13   9  17       20.44       11.96     11.37 o 
 -12   9  17        8.51        6.25     20.65 o 
 -11   9  17        0.45      -12.98     44.92 o 
 -10   9  17       11.50        9.56     24.80 o 
  -9   9  17        0.75      -18.09     27.69 o 
  -8   9  17        3.38       29.28     13.86 o 
  -7   9  17       15.03       26.89     17.35 o 
  -6   9  17       10.50        4.04     14.75 o 
  -5   9  17        0.18       46.81     20.08 o 
  -4   9  17       18.11       47.43     26.21 o 
  -3   9  17        7.41        9.43     24.59 o 
  -2   9  17        1.45       20.53     17.24 o 
  -1   9  17        1.21        6.29     24.02 o 
 -11  10  17        7.47       11.46     25.04 o 
 -10  10  17        3.20       15.43     13.58 o 
  -9  10  17        6.82        1.60     23.36 o 
  -8  10  17        9.97        0.64     32.09 o 
  -7  10  17        1.54      -10.41     26.04 o 
  -6  10  17       57.24       68.08     28.16 o 
  -5  10  17        1.91       29.72     11.54 o 
  -4  10  17        4.76       -9.68     29.87 o 
  -3  10  17        0.02        3.72     19.59 o 
 -17   0  18       14.92      -13.09     23.72 o 
 -16   0  18       30.27       28.67     19.70 o 
 -15   0  18       22.96       27.79     18.08 o 
 -14   0  18        2.03       20.11     19.84 o 
 -13   0  18        3.52        3.47     18.27 o 
 -12   0  18       37.73       52.25     39.40 o 
 -11   0  18      911.92     1203.74     81.34 o 
 -10   0  18      587.26      751.43     51.14 o 
  -9   0  18       34.60       43.60     49.99 o 
  -8   0  18       94.58       83.93     84.48 o 
  -7   0  18      132.84      142.81     26.89 o 
  -6   0  18       10.77       17.49     10.75 o 
  -5   0  18      311.62      313.07     24.17 o 
  -4   0  18      272.54      262.11     31.18 o 
  -3   0  18       30.55       32.44     18.03 o 
  -2   0  18       23.19       13.99     16.57 o 
  -1   0  18      147.11      154.63     64.18 o 
   0   0  18       28.61       19.43     26.32 o 
   1   0  18       20.40       15.38     14.58 o 
   2   0  18       22.61       11.54     25.92 o 
   3   0  18       25.01       45.04     53.92 o 
 -17   1  18        4.46        6.64     18.42 o 
 -16   1  18        0.22       -3.09     15.79 o 
 -15   1  18       16.55        5.64     12.58 o 
 -14   1  18        9.86       13.22      8.47 o 
 -13   1  18       17.53        3.80     13.66 o 
 -12   1  18       73.36       24.99     34.31 o 
 -11   1  18        1.10        4.82      8.71 o 
 -10   1  18      397.58      456.61     46.33 o 
  -9   1  18       13.99       20.41     18.15 o 
  -8   1  18        6.04       11.50     14.33 o 
  -7   1  18      439.60      478.24     34.82 o 
  -6   1  18        0.05        0.88      3.86 o 
  -5   1  18        6.10        3.46      5.13 o 
  -4   1  18        1.25        3.81      6.77 o 
  -3   1  18      134.58      123.02     38.02 o 
  -2   1  18        0.03        0.18     10.95 o 
  -1   1  18      162.97      161.58     27.81 o 
   0   1  18        0.00       11.75     11.17 o 
   1   1  18       23.32       40.16     24.16 o 
   2   1  18        0.12        5.05     21.26 o 
   3   1  18        8.95       21.56     21.59 o 
 -17   2  18        0.39       -0.56     15.02 o 
 -16   2  18       55.62       42.56     18.35 o 
 -15   2  18       89.38       87.28     20.24 o 
 -14   2  18        1.31       -8.02     16.31 o 
 -13   2  18        0.54       13.59      9.33 o 
 -12   2  18        3.98       11.12     11.77 o 
 -11   2  18      622.55      674.58    120.57 o 
 -10   2  18        8.21        2.86     17.59 o 
  -9   2  18        1.21        4.86     11.17 o 
  -8   2  18        2.22       11.06      8.03 o 
  -7   2  18       28.13       27.62     10.53 o 
  -6   2  18      195.02      200.73     26.30 o 
  -5   2  18        0.00        4.41      7.74 o 
  -4   2  18        3.34        3.74      4.54 o 
  -3   2  18      234.13      232.82     26.98 o 
  -2   2  18       76.33       70.70     26.14 o 
  -1   2  18        9.96       14.94     14.80 o 
   0   2  18        6.34       -7.13     22.35 o 
   1   2  18        6.88       24.60     22.98 o 
   2   2  18        0.79       -4.74     21.31 o 
   3   2  18       35.80       37.79     20.68 o 
 -17   3  18        1.17        6.63     16.69 o 
 -16   3  18       35.76       45.49     27.55 o 
 -15   3  18       10.48        5.92     20.47 o 
 -14   3  18       80.00       84.33     33.03 o 
 -13   3  18        0.00       -3.80     12.25 o 
 -12   3  18      173.77      225.67     52.63 o 
 -11   3  18      540.10      452.86    129.82 o 
 -10   3  18      113.08       94.42     20.40 o 
  -9   3  18      865.38      989.12     51.38 o 
  -8   3  18       36.49       33.30     14.91 o 
  -7   3  18      350.05      375.38     22.08 o 
  -6   3  18      105.09       87.49     16.74 o 
  -5   3  18        5.82        4.81      8.88 o 
  -4   3  18        6.92       14.57     14.89 o 
  -3   3  18       56.64       18.48     19.89 o 
  -2   3  18       89.31       52.68     24.16 o 
  -1   3  18      249.17      231.88     60.37 o 
   0   3  18       33.15       26.01     40.77 o 
   1   3  18        7.30       10.08     22.70 o 
   2   3  18       14.56       19.46     20.51 o 
   3   3  18        0.16       -1.05     25.40 o 
 -16   4  18       11.01        7.01     17.93 o 
 -15   4  18        0.98       20.40     16.75 o 
 -14   4  18        0.00        6.74     18.52 o 
 -13   4  18       25.74       22.73     15.68 o 
 -12   4  18      197.06      219.26     32.29 o 
 -11   4  18       91.68       93.18     38.53 o 
 -10   4  18      156.24      149.51     50.86 o 
  -9   4  18       18.52       12.76      9.44 o 
  -8   4  18        0.24        7.34     11.81 o 
  -7   4  18       81.60       44.24     24.36 o 
  -6   4  18       11.09        6.75     21.58 o 
  -5   4  18       45.75       42.96     22.77 o 
  -4   4  18       90.89       54.13     28.15 o 
  -3   4  18      725.39      838.93     59.46 o 
  -2   4  18       33.69       19.89     25.28 o 
  -1   4  18      127.67      138.92     57.44 o 
   0   4  18       58.75       56.54     31.12 o 
   1   4  18        3.85      -13.20     32.23 o 
   2   4  18       10.04        6.50     23.83 o 
 -16   5  18       17.86       20.63     13.73 o 
 -15   5  18        4.60        4.32     21.01 o 
 -14   5  18       15.80       12.23      7.94 o 
 -13   5  18      198.01      119.89     50.28 o 
 -12   5  18       13.89       11.81      9.79 o 
 -11   5  18       49.59       39.62     15.36 o 
 -10   5  18       56.81       42.08     22.73 o 
  -9   5  18        0.46       13.85     11.18 o 
  -8   5  18       25.49       21.58     14.24 o 
  -7   5  18      741.67      796.32     47.50 o 
  -6   5  18        6.03       10.41     13.34 o 
  -5   5  18      244.74      176.76     59.50 o 
  -4   5  18      334.03      302.27     68.18 o 
  -3   5  18       11.35       37.45     16.15 o 
  -2   5  18      282.61      234.59     86.89 o 
  -1   5  18        0.65       13.50     25.57 o 
   0   5  18       52.33       34.65     26.87 o 
   1   5  18        6.13        8.68     15.02 o 
   2   5  18        7.89       13.13     19.87 o 
 -15   6  18        0.19        5.17     17.01 o 
 -14   6  18        0.64       -9.56     21.49 o 
 -13   6  18       32.67       25.47     18.73 o 
 -12   6  18        2.90        8.58      7.16 o 
 -11   6  18       53.14       35.93     13.27 o 
 -10   6  18        8.43        7.85      9.04 o 
  -9   6  18        0.05        8.11      8.35 o 
  -8   6  18        0.00       13.76     12.01 o 
  -7   6  18      133.71      156.16     35.69 o 
  -6   6  18        2.63        5.80     15.98 o 
  -5   6  18      264.31      256.11     87.24 o 
  -4   6  18        0.85       16.94     17.91 o 
  -3   6  18      314.98      249.19     78.04 o 
  -2   6  18       45.51       32.53     14.34 o 
  -1   6  18        0.38        1.17     21.45 o 
   0   6  18        6.81       -6.47     24.26 o 
   1   6  18        0.10       -6.05     27.67 o 
 -15   7  18        1.85        5.57     13.72 o 
 -14   7  18       62.22       53.35     27.85 o 
 -13   7  18        0.27        9.68     17.16 o 
 -12   7  18      138.24      110.15     38.12 o 
 -11   7  18       16.81       26.85     16.64 o 
 -10   7  18        2.39        2.77     10.54 o 
  -9   7  18       30.92       43.74     20.30 o 
  -8   7  18       42.03       26.49     13.36 o 
  -7   7  18        3.03        1.45     14.75 o 
  -6   7  18        2.87       12.21     10.31 o 
  -5   7  18       49.93       18.49     21.49 o 
  -4   7  18       22.43       27.11     21.87 o 
  -3   7  18       26.66       26.43     24.48 o 
  -2   7  18        0.00       14.53     17.88 o 
  -1   7  18       27.63       40.56     19.09 o 
   0   7  18        2.89       30.63     26.91 o 
 -14   8  18        0.00        9.97     10.11 o 
 -13   8  18        1.65        3.05     11.85 o 
 -12   8  18        1.21        4.92     18.08 o 
 -11   8  18       21.88       15.11     20.89 o 
 -10   8  18       18.34       21.04     21.97 o 
  -9   8  18       73.12       63.32     43.20 o 
  -8   8  18        8.89       15.21     17.86 o 
  -7   8  18      181.74      188.44     52.68 o 
  -6   8  18       16.20       25.70     26.33 o 
  -5   8  18        6.09       24.18     26.62 o 
  -4   8  18        6.35       17.41     23.38 o 
  -3   8  18       31.67       40.32     21.24 o 
  -2   8  18        0.48       -1.59     20.29 o 
  -1   8  18        3.01        6.49     18.48 o 
 -12   9  18       18.80       16.81     16.44 o 
 -11   9  18       14.43       34.44     21.16 o 
 -10   9  18        0.29       -5.40     22.75 o 
  -9   9  18       29.50       27.49     18.00 o 
  -8   9  18        0.53        3.54     23.68 o 
  -7   9  18      109.85       75.03     28.35 o 
  -6   9  18       27.06       18.61     15.49 o 
  -5   9  18        1.01       12.20     10.89 o 
  -4   9  18        4.43       23.83     25.48 o 
  -3   9  18       15.99       13.07     24.64 o 
  -2   9  18        0.00       29.88     20.47 o 
 -10  10  18        2.18        0.98     21.41 o 
  -9  10  18       14.50       11.96     18.77 o 
  -8  10  18        0.02        3.42     17.92 o 
  -7  10  18        0.00       -8.89     25.24 o 
  -6  10  18        8.46        7.69     24.37 o 
  -5  10  18       15.55        4.76     13.75 o 
  -4  10  18        0.42       18.07     31.37 o 
 -17   1  19        0.64       14.49     15.37 o 
 -16   1  19        5.76       12.64     11.41 o 
 -15   1  19        0.66       10.76     10.72 o 
 -14   1  19        0.88       -0.61     15.41 o 
 -13   1  19       19.10        5.78     18.30 o 
 -12   1  19        7.95       11.19     14.37 o 
 -11   1  19      407.84      408.57     68.04 o 
 -10   1  19       11.10       34.99     24.49 o 
  -9   1  19        0.53        8.46     14.73 o 
  -8   1  19       79.29       65.57     24.81 o 
  -7   1  19        7.43       14.68     13.83 o 
  -6   1  19        8.74       11.76      6.31 o 
  -5   1  19        5.31       13.93      8.81 o 
  -4   1  19      339.31      312.83     24.02 o 
  -3   1  19       42.90       21.65     13.65 o 
  -2   1  19      155.54      162.97     25.17 o 
  -1   1  19        0.06       22.16     13.31 o 
   0   1  19       15.31       43.64     20.88 o 
   1   1  19       14.23       18.22     17.84 o 
   2   1  19        0.21      -19.14     41.35 o 
 -17   2  19       57.07       58.12     35.10 o 
 -16   2  19        0.00       -2.75     13.85 o 
 -15   2  19      117.97       96.62     26.38 o 
 -14   2  19       41.02       46.50     23.21 o 
 -13   2  19      313.74      499.97     59.97 o 
 -12   2  19      118.20       75.05     44.97 o 
 -11   2  19        0.67       -8.09     25.02 o 
 -10   2  19      232.45      200.52     53.00 o 
  -9   2  19       27.42       19.03     11.38 o 
  -8   2  19      291.50      290.59     73.54 o 
  -7   2  19       55.08       50.62     29.41 o 
  -6   2  19        0.29       10.09      6.25 o 
  -5   2  19        2.59        4.07      6.93 o 
  -4   2  19       81.62       77.58     16.60 o 
  -3   2  19       11.31       22.34     20.17 o 
  -2   2  19       73.03       68.19     29.97 o 
  -1   2  19       14.90       25.96     25.01 o 
   0   2  19        9.36       14.11     17.29 o 
   1   2  19        2.93       24.76     17.71 o 
   2   2  19       23.67        8.53     18.10 o 
 -17   3  19        1.03       20.25     22.01 o 
 -16   3  19       11.06       20.28     13.62 o 
 -15   3  19        0.05       15.54      9.47 o 
 -14   3  19       18.93       26.05     32.28 o 
 -13   3  19       43.63       65.91     32.86 o 
 -12   3  19       18.62       12.50     22.06 o 
 -11   3  19      471.48      521.40    111.60 o 
 -10   3  19       84.54       82.40     24.96 o 
  -9   3  19       57.26       68.92     24.17 o 
  -8   3  19       18.79       19.79     12.41 o 
  -7   3  19       15.69        1.61     28.25 o 
  -6   3  19       51.24       48.39     14.02 o 
  -5   3  19       15.61        6.77     19.29 o 
  -4   3  19       69.31       47.81     19.11 o 
  -3   3  19       13.08       16.93     18.77 o 
  -2   3  19       81.37       65.95     46.07 o 
  -1   3  19       98.90       98.86     39.27 o 
   0   3  19        5.51       17.82     16.08 o 
   1   3  19      167.05      161.80     64.97 o 
   2   3  19        0.00       15.47     19.72 o 
 -16   4  19        2.24       16.56     15.18 o 
 -15   4  19        1.47       12.66     14.77 o 
 -14   4  19       28.11        7.67     10.61 o 
 -13   4  19       73.31       39.75     31.61 o 
 -12   4  19       60.49       43.31     26.71 o 
 -11   4  19      130.80       98.66     26.73 o 
 -10   4  19      711.62      723.86     47.83 o 
  -9   4  19       74.24       66.75     43.46 o 
  -8   4  19      315.63      290.50     31.50 o 
  -7   4  19       11.80      -19.35     28.88 o 
  -6   4  19        2.09       -1.88     22.59 o 
  -5   4  19      385.03      274.32     77.59 o 
  -4   4  19      330.82      259.35     64.02 o 
  -3   4  19        0.24       18.87     18.12 o 
  -2   4  19      406.80      470.61     49.27 o 
  -1   4  19       40.33       38.46     27.54 o 
   0   4  19       66.48       27.64     19.01 o 
   1   4  19        3.01        8.84     18.34 o 
 -16   5  19        0.05       10.13     14.38 o 
 -15   5  19        0.18        7.53     16.44 o 
 -14   5  19        0.67       14.97     18.01 o 
 -13   5  19        0.01       13.49     11.08 o 
 -12   5  19      230.90      240.45     26.85 o 
 -11   5  19      136.88      107.71     34.73 o 
 -10   5  19      393.00      403.33     47.82 o 
  -9   5  19       70.87       24.11     19.36 o 
  -8   5  19       22.88       20.83     13.66 o 
  -7   5  19      181.12      166.35     41.47 o 
  -6   5  19       43.47       43.65     23.34 o 
  -5   5  19       13.85       14.92     15.69 o 
  -4   5  19      140.98      142.55     46.09 o 
  -3   5  19      233.15      261.92     47.38 o 
  -2   5  19      261.65      239.87     69.00 o 
  -1   5  19      193.73      138.14     63.55 o 
   0   5  19        5.77       -3.40     20.02 o 
   1   5  19        0.20        8.39     18.11 o 
 -15   6  19        4.11      -12.44     20.31 o 
 -14   6  19       13.14       11.58      8.62 o 
 -13   6  19       18.16        6.17      9.10 o 
 -12   6  19        6.85        3.78      4.58 o 
 -11   6  19        2.77        8.36     10.11 o 
 -10   6  19       53.52       38.69     22.03 o 
  -9   6  19        6.38        3.61     12.26 o 
  -8   6  19       55.93       50.10     18.87 o 
  -7   6  19       36.16       37.09     24.15 o 
  -6   6  19       12.28        7.67     20.17 o 
  -5   6  19        3.98        2.89     19.38 o 
  -4   6  19       10.80       28.83     21.54 o 
  -3   6  19        6.78        9.01     23.72 o 
  -2   6  19        2.14        1.20     20.94 o 
  -1   6  19        1.46        7.38     17.71 o 
   0   6  19        4.61       19.04     16.53 o 
 -14   7  19       56.20       43.21     21.79 o 
 -13   7  19       18.44       15.76     12.10 o 
 -12   7  19        3.24        2.54     19.35 o 
 -11   7  19       26.05       35.91     20.21 o 
 -10   7  19        0.01       12.90     16.24 o 
  -9   7  19        0.00       17.77     15.03 o 
  -8   7  19       64.48       66.72     20.52 o 
  -7   7  19        1.11        8.55     13.92 o 
  -6   7  19      299.29      233.58     62.64 o 
  -5   7  19       88.68       82.40     36.86 o 
  -4   7  19       28.92       40.62     22.54 o 
  -3   7  19       15.25       16.87     16.77 o 
  -2   7  19       19.53       12.80     12.13 o 
  -1   7  19        0.16        2.92     15.91 o 
 -13   8  19        9.95       24.03     22.86 o 
 -12   8  19       29.36       35.96     26.71 o 
 -11   8  19        3.80       17.55     17.82 o 
 -10   8  19        8.27       12.50     27.65 o 
  -9   8  19        6.09       18.44     16.05 o 
  -8   8  19       88.27       81.59     30.86 o 
  -7   8  19       32.15       23.96     13.65 o 
  -6   8  19      157.31      204.28     48.27 o 
  -5   8  19       67.60       91.72     31.53 o 
  -4   8  19       69.58       61.36     31.24 o 
  -3   8  19        0.55       -2.78     21.83 o 
  -2   8  19        1.60       27.73     15.28 o 
 -12   9  19        1.60       -5.32     23.19 o 
 -11   9  19       40.88       33.92     20.50 o 
 -10   9  19       14.58       38.80     32.97 o 
  -9   9  19        0.46        4.13     24.25 o 
  -8   9  19       16.14       -2.20     19.25 o 
  -7   9  19        2.03       23.09     14.32 o 
  -6   9  19        6.85       31.66     21.89 o 
  -5   9  19       10.80       -3.75     29.11 o 
  -4   9  19        1.18       12.73     21.56 o 
  -8  10  19        0.03       15.93     16.07 o 
  -7  10  19       32.19       50.11     30.02 o 
 -16   0  20      115.42      124.48     54.56 o 
 -15   0  20        9.10       26.40     20.72 o 
 -14   0  20        1.84       -1.85     26.54 o 
 -13   0  20      250.83      292.01    120.92 o 
 -12   0  20      814.20     1494.59    186.03 o 
 -11   0  20       28.88       41.76     23.81 o 
 -10   0  20       86.61       46.15     60.62 o 
  -9   0  20       15.72      -35.74     67.28 o 
  -8   0  20       10.69        9.39     26.68 o 
  -7   0  20      226.26      210.12     45.74 o 
  -6   0  20        0.98        3.44     10.88 o 
  -5   0  20      144.74       85.41     37.61 o 
  -4   0  20       73.18       50.13     17.15 o 
  -3   0  20       29.82       30.41     21.66 o 
  -2   0  20       10.34        9.98     17.07 o 
  -1   0  20       30.37       28.25     43.51 o 
   0   0  20       61.11      107.05     64.23 o 
   1   0  20       19.17       27.14     41.43 o 
 -17   1  20        2.74       14.71     13.44 o 
 -16   1  20       16.58       44.91     23.48 o 
 -15   1  20       61.80       49.81     16.99 o 
 -14   1  20       67.67       57.62     20.51 o 
 -13   1  20      208.50      334.64     76.34 o 
 -12   1  20        0.01        5.15     15.37 o 
 -11   1  20      109.96      110.69     44.29 o 
 -10   1  20        2.28       17.81     14.01 o 
  -9   1  20      120.33      110.58     32.44 o 
  -8   1  20        2.46       -5.56     17.90 o 
  -7   1  20        0.98       -0.29     10.67 o 
  -6   1  20        5.41        4.41      4.65 o 
  -5   1  20        0.31       -0.07      8.93 o 
  -4   1  20        7.13        4.92      4.82 o 
  -3   1  20        2.83        9.59     13.06 o 
  -2   1  20        7.87       15.07     10.49 o 
  -1   1  20        5.02       20.70     14.52 o 
   0   1  20        2.11       17.14     18.94 o 
   1   1  20        0.17       -1.09     33.94 o 
 -17   2  20        0.67       -0.55     28.02 o 
 -16   2  20        8.50       12.42     15.05 o 
 -15   2  20       15.18        5.83     13.77 o 
 -14   2  20      119.19      118.75     43.44 o 
 -13   2  20      115.67       64.32     35.69 o 
 -12   2  20        8.37       14.05     26.06 o 
 -11   2  20      159.18      150.17     47.60 o 
 -10   2  20       35.44       30.67     13.47 o 
  -9   2  20       48.93       30.32     17.08 o 
  -8   2  20        1.29        4.40     11.10 o 
  -7   2  20       47.52       38.33     15.88 o 
  -6   2  20       13.89        5.52     11.44 o 
  -5   2  20       57.37       37.02     16.18 o 
  -4   2  20       46.68       22.26     11.52 o 
  -3   2  20        1.89       -8.90     23.55 o 
  -2   2  20       52.26       39.06     19.79 o 
  -1   2  20       56.78       54.05     28.73 o 
   0   2  20       35.40       14.89     12.46 o 
   1   2  20        1.43        8.29     22.20 o 
 -17   3  20        0.07        9.77     10.84 o 
 -16   3  20        2.87        6.29     18.96 o 
 -15   3  20        5.90       11.80     11.20 o 
 -14   3  20       80.17       97.51     30.33 o 
 -13   3  20      549.43      679.40     89.82 o 
 -12   3  20      435.73      379.13     55.31 o 
 -11   3  20      595.54      728.48     66.74 o 
 -10   3  20        0.00        5.19     13.35 o 
  -9   3  20       30.72       38.26     15.32 o 
  -8   3  20       10.36        8.22     13.87 o 
  -7   3  20      115.97       78.06     30.60 o 
  -6   3  20        4.95        6.65     19.98 o 
  -5   3  20       54.81       51.57     21.84 o 
  -4   3  20       75.14       64.42     18.57 o 
  -3   3  20      118.37      108.15     37.04 o 
  -2   3  20        0.51       23.09     20.08 o 
  -1   3  20       28.50       20.60     20.39 o 
   0   3  20      161.35      169.89     88.36 o 
   1   3  20       27.79       22.61     24.37 o 
 -16   4  20       68.23       37.32     19.43 o 
 -15   4  20        1.92       15.15     11.52 o 
 -14   4  20        1.80        8.03     11.52 o 
 -13   4  20        1.91        2.00     18.13 o 
 -12   4  20       34.85       21.87     12.65 o 
 -11   4  20        0.18       12.11      9.15 o 
 -10   4  20       12.09       18.59     10.73 o 
  -9   4  20      111.76       61.76     21.88 o 
  -8   4  20        3.57       13.97     11.81 o 
  -7   4  20        7.61       17.57     25.56 o 
  -6   4  20      202.10      159.20     43.66 o 
  -5   4  20        1.32       -2.85     18.43 o 
  -4   4  20        0.85        6.69      8.49 o 
  -3   4  20        0.95       13.50     10.57 o 
  -2   4  20       44.69       25.19     19.65 o 
  -1   4  20       25.34       10.43     23.51 o 
   0   4  20       11.66       39.63     23.21 o 
 -16   5  20       48.54       30.60     22.66 o 
 -15   5  20        5.01       14.83     16.98 o 
 -14   5  20       13.25        9.53      8.63 o 
 -13   5  20        7.65       21.36     28.81 o 
 -12   5  20        0.46       -1.04     13.13 o 
 -11   5  20       13.54       14.53     10.27 o 
 -10   5  20        7.69       11.88     14.60 o 
  -9   5  20        8.56        6.44     11.53 o 
  -8   5  20       37.91       48.71     22.74 o 
  -7   5  20      398.49      316.80     92.24 o 
  -6   5  20       34.26       46.19     19.63 o 
  -5   5  20      205.89      180.04     47.97 o 
  -4   5  20       27.56       38.82     20.60 o 
  -3   5  20       22.88       17.95     17.81 o 
  -2   5  20       39.54       25.63     18.14 o 
  -1   5  20       12.86       19.75     19.00 o 
   0   5  20        1.33        5.05     21.74 o 
 -15   6  20        5.91       16.11     13.27 o 
 -14   6  20        4.91       10.13      9.26 o 
 -13   6  20        0.04        7.26     15.01 o 
 -12   6  20        4.21       -2.60     21.78 o 
 -11   6  20       87.39       85.05     29.31 o 
 -10   6  20       77.14       52.89     22.05 o 
  -9   6  20        2.00        2.99     14.11 o 
  -8   6  20      244.72      222.61     60.86 o 
  -7   6  20       16.63       27.13     16.35 o 
  -6   6  20       48.76       61.06     24.28 o 
  -5   6  20        0.95       12.10     21.34 o 
  -4   6  20       18.25       -5.22     17.93 o 
  -3   6  20        0.17       25.80     16.86 o 
  -2   6  20        0.91       -4.81     16.59 o 
  -1   6  20        0.02       19.14     26.27 o 
 -14   7  20        5.05       17.85     18.22 o 
 -13   7  20        4.74       17.49     11.48 o 
 -12   7  20       21.58       11.15     13.05 o 
 -11   7  20       84.90       63.77     27.29 o 
 -10   7  20        0.62       20.63     12.86 o 
  -9   7  20        3.61        2.01     11.11 o 
  -8   7  20        2.83       11.33     17.18 o 
  -7   7  20        4.70       21.30     12.17 o 
  -6   7  20        7.30       32.40     19.03 o 
  -5   7  20       16.29       21.53     25.63 o 
  -4   7  20        0.83       17.62     15.98 o 
  -3   7  20        7.97       18.53     15.24 o 
  -2   7  20        3.35       13.88     15.88 o 
 -13   8  20        0.82       11.41     19.36 o 
 -12   8  20        3.52       19.92     21.78 o 
 -11   8  20       17.06       28.54     21.86 o 
 -10   8  20        0.34       24.42     22.79 o 
  -9   8  20       19.02        4.25     11.01 o 
  -8   8  20        2.13        7.05     12.18 o 
  -7   8  20       10.65       18.19     15.86 o 
  -6   8  20        3.62        3.95     24.25 o 
  -5   8  20       35.49        8.23     21.39 o 
  -4   8  20        9.46       14.35     18.11 o 
  -3   8  20        3.31       24.50     23.65 o 
 -11   9  20        0.96        6.25     15.18 o 
 -10   9  20        7.25       20.21     13.59 o 
  -9   9  20       47.65       48.91     33.39 o 
  -8   9  20       17.56        4.79     17.20 o 
  -7   9  20       22.79       26.08     15.80 o 
  -6   9  20       10.15       22.46     18.46 o 
  -5   9  20       21.08       22.03     19.47 o 
 -17   1  21       43.46       45.10     25.91 o 
 -16   1  21       32.26       43.73     18.95 o 
 -15   1  21       29.62       39.85     17.05 o 
 -14   1  21      232.61      328.60    111.30 o 
 -13   1  21        9.84       34.96     23.79 o 
 -12   1  21      163.08      132.70     53.21 o 
 -11   1  21       99.73       83.62     35.70 o 
 -10   1  21      442.71      357.31    116.73 o 
  -9   1  21        6.50       14.43     17.82 o 
  -8   1  21       29.42       10.87     10.63 o 
  -7   1  21       25.63       24.66     11.57 o 
  -6   1  21       18.49       24.05     11.23 o 
  -5   1  21        1.27       -3.66      8.32 o 
  -4   1  21      101.97       85.53     23.72 o 
  -3   1  21       13.20        7.48      9.47 o 
  -2   1  21        0.09       13.04     15.60 o 
  -1   1  21        0.28       13.04     26.43 o 
   0   1  21        0.94       -3.52     27.58 o 
 -17   2  21       13.14        9.66     14.89 o 
 -16   2  21        0.00       16.02     18.23 o 
 -15   2  21        0.72        6.19     16.25 o 
 -14   2  21        2.29       11.54     26.07 o 
 -13   2  21       10.63       15.16     17.72 o 
 -12   2  21        0.96       16.17     13.72 o 
 -11   2  21       17.41       19.39     15.62 o 
 -10   2  21       10.34      -10.16     12.90 o 
  -9   2  21      221.98      181.96     53.74 o 
  -8   2  21      104.55       91.57     27.97 o 
  -7   2  21       90.37       77.04     24.04 o 
  -6   2  21        3.39        6.15     15.35 o 
  -5   2  21        1.75       12.60      9.40 o 
  -4   2  21        1.86        6.31     11.86 o 
  -3   2  21       13.29       20.02     17.77 o 
  -2   2  21      164.22      111.87     60.43 o 
  -1   2  21        0.68       18.80     15.15 o 
   0   2  21        4.12       17.71     16.37 o 
 -16   3  21        3.19       29.92     22.06 o 
 -15   3  21        0.30       -6.50     20.81 o 
 -14   3  21       44.53       13.97     15.48 o 
 -13   3  21       31.17       23.95     18.38 o 
 -12   3  21       14.21        6.70     18.10 o 
 -11   3  21        0.67        5.84     10.57 o 
 -10   3  21      315.18      297.91     45.24 o 
  -9   3  21       78.99       59.33     24.26 o 
  -8   3  21       29.82       32.48     23.99 o 
  -7   3  21       83.14       86.53     25.65 o 
  -6   3  21        4.94       19.48     15.15 o 
  -5   3  21        9.18       16.25     18.29 o 
  -4   3  21        1.96       15.17     17.14 o 
  -3   3  21      105.07       91.50     32.34 o 
  -2   3  21        0.47       -1.46     22.62 o 
  -1   3  21       78.92       55.03     34.00 o 
   0   3  21       38.12       41.35     22.04 o 
 -16   4  21       50.55       33.57     37.82 o 
 -15   4  21        1.65       25.48     19.79 o 
 -14   4  21       14.37       19.34     16.17 o 
 -13   4  21        4.90      -20.49     18.14 o 
 -12   4  21       64.60       31.45     25.16 o 
 -11   4  21       39.30       17.10     14.44 o 
 -10   4  21       16.45        8.09     12.35 o 
  -9   4  21       84.60       66.42     27.21 o 
  -8   4  21      289.72      335.81     50.49 o 
  -7   4  21       19.61       11.23     14.22 o 
  -6   4  21        4.73        6.57     16.39 o 
  -5   4  21       13.33       11.98     13.53 o 
  -4   4  21       49.08       24.02     12.10 o 
  -3   4  21       34.02       30.48     15.19 o 
  -2   4  21       26.93       30.75     32.01 o 
  -1   4  21        0.83       13.06     15.84 o 
 -15   5  21       11.73       -2.87     29.41 o 
 -14   5  21       28.43       13.78     40.09 o 
 -13   5  21       42.31       30.24     29.09 o 
 -12   5  21      153.43      106.97     44.19 o 
 -11   5  21       92.47       54.29     19.06 o 
 -10   5  21       75.31       69.15     25.49 o 
  -9   5  21      127.15      115.19     35.42 o 
  -8   5  21       29.35       21.99     13.87 o 
  -7   5  21       71.38       57.09     23.95 o 
  -6   5  21       43.88       21.62     23.49 o 
  -5   5  21       68.77       38.82     23.43 o 
  -4   5  21      107.67      101.21     42.10 o 
  -3   5  21       30.50       30.24     17.79 o 
  -2   5  21      146.68       70.17     48.90 o 
  -1   5  21       22.23       20.92     19.59 o 
 -15   6  21        0.07        5.12      5.48 o 
 -14   6  21        2.37        0.14     16.83 o 
 -13   6  21       35.06        8.22     28.16 o 
 -12   6  21       80.31       25.60     14.53 o 
 -11   6  21        7.46       20.20      9.32 o 
 -10   6  21       18.21       31.98     17.37 o 
  -9   6  21       11.77       14.94     15.43 o 
  -8   6  21      113.90       75.24     26.14 o 
  -7   6  21        8.54       30.92     23.99 o 
  -6   6  21       15.92       36.54     23.39 o 
  -5   6  21        0.50       15.18     20.87 o 
  -4   6  21        8.52        5.26     15.41 o 
  -3   6  21        0.77       -4.36     26.65 o 
  -2   6  21        6.58       -6.35     17.38 o 
 -13   7  21        3.57       19.44     13.16 o 
 -12   7  21       18.69       30.13     23.81 o 
 -11   7  21        1.82       30.24     22.44 o 
 -10   7  21       46.13       47.97     17.41 o 
  -9   7  21        9.92       16.34      9.44 o 
  -8   7  21      215.34      184.41     60.87 o 
  -7   7  21        2.72       10.61     13.95 o 
  -6   7  21      100.80       67.34     26.14 o 
  -5   7  21       25.07       37.37     14.81 o 
  -4   7  21       14.63       11.55     23.63 o 
  -3   7  21        0.08       24.91     15.73 o 
 -12   8  21       26.13       24.93     19.08 o 
 -11   8  21       21.60       19.82     26.26 o 
 -10   8  21       25.74       35.50     26.01 o 
  -9   8  21       74.14       31.32     19.87 o 
  -8   8  21       53.71       44.16     15.18 o 
  -7   8  21        0.77       18.21     19.34 o 
  -6   8  21        0.60       -4.59     24.30 o 
  -5   8  21       18.32       14.83     27.03 o 
 -17   0  22        7.45        4.67     29.27 o 
 -16   0  22        0.02       11.70     22.94 o 
 -15   0  22        0.77       27.98     26.68 o 
 -14   0  22        0.32        6.29     15.12 o 
 -13   0  22      177.61      223.57     94.61 o 
 -12   0  22      337.23      315.78    121.24 o 
 -11   0  22       16.78       36.62     56.00 o 
 -10   0  22       18.11       76.34     49.80 o 
  -9   0  22        2.15      -20.39     42.59 o 
  -8   0  22        0.30        7.72     16.33 o 
  -7   0  22        3.41       25.01     21.82 o 
  -6   0  22        2.55       -1.42     34.98 o 
  -5   0  22       13.97       17.70     13.60 o 
  -4   0  22        2.13       25.06     60.81 o 
  -3   0  22       16.54       35.10     20.67 o 
  -2   0  22       81.65       60.95     68.57 o 
  -1   0  22       75.95       81.01     57.71 o 
 -17   1  22        0.01       18.76     21.80 o 
 -16   1  22        0.29        7.24     19.57 o 
 -15   1  22        5.03        4.74     16.38 o 
 -14   1  22        3.58       15.03     14.14 o 
 -13   1  22       12.07       23.94     18.01 o 
 -12   1  22       84.51       66.10     37.04 o 
 -11   1  22      335.33      383.32    111.10 o 
 -10   1  22       76.64       92.41     46.91 o 
  -9   1  22       85.12       92.30     37.30 o 
  -8   1  22       43.13       40.89     12.53 o 
  -7   1  22       11.82        8.88      7.70 o 
  -6   1  22        1.31       12.18     12.63 o 
  -5   1  22        0.02       10.49     10.58 o 
  -4   1  22       17.11        9.16      7.54 o 
  -3   1  22       38.87       36.21     22.92 o 
  -2   1  22        8.33       32.83     33.94 o 
  -1   1  22        0.58       -5.76     25.73 o 
 -16   2  22        8.02       10.69      9.10 o 
 -15   2  22       84.65       58.91     27.09 o 
 -14   2  22       72.05      100.00     36.40 o 
 -13   2  22        0.97       -6.46     18.89 o 
 -12   2  22        1.51       19.99     17.80 o 
 -11   2  22       11.88       32.86     15.78 o 
 -10   2  22       76.04       46.86     24.92 o 
  -9   2  22       38.59       37.41     20.35 o 
  -8   2  22       61.79       42.53     16.00 o 
  -7   2  22        5.89        8.77     14.85 o 
  -6   2  22       94.61       77.49     24.50 o 
  -5   2  22       48.71       38.16     18.75 o 
  -4   2  22       44.32       29.27     13.00 o 
  -3   2  22        2.58       15.56     15.67 o 
  -2   2  22       22.68        3.79     18.17 o 
  -1   2  22       15.06       26.00     22.76 o 
 -16   3  22       15.88       29.18     31.86 o 
 -15   3  22       16.80       14.31     12.22 o 
 -14   3  22        0.26        5.46     14.84 o 
 -13   3  22      255.01      267.93     78.66 o 
 -12   3  22        6.60       10.74     21.67 o 
 -11   3  22      555.00      637.69     86.80 o 
 -10   3  22       19.03        4.66     12.91 o 
  -9   3  22      167.38      156.64     61.29 o 
  -8   3  22       18.76       18.35     19.29 o 
  -7   3  22       47.13       31.97     15.92 o 
  -6   3  22       20.63       29.44     24.73 o 
  -5   3  22       47.06       52.68     24.71 o 
  -4   3  22      154.30      143.99     40.00 o 
  -3   3  22       16.34        9.14     14.94 o 
  -2   3  22       30.75       10.42     15.89 o 
  -1   3  22        3.08       11.36     14.35 o 
 -16   4  22       15.35       14.94     11.28 o 
 -15   4  22       21.16       20.72     18.50 o 
 -14   4  22        6.06       26.13     18.16 o 
 -13   4  22       91.18       62.22     35.43 o 
 -12   4  22       25.26       16.87     12.41 o 
 -11   4  22        7.24       21.37     14.19 o 
 -10   4  22        1.30       12.60     16.55 o 
  -9   4  22        3.17       22.71     18.53 o 
  -8   4  22        2.42        3.81     12.96 o 
  -7   4  22       91.65       71.52     30.19 o 
  -6   4  22        7.28        5.33     14.23 o 
  -5   4  22        9.68        3.89     18.88 o 
  -4   4  22       46.63       42.09     19.13 o 
  -3   4  22       16.85        9.22     14.08 o 
  -2   4  22       10.48       -2.72     19.02 o 
 -15   5  22        4.05       22.52     24.42 o 
 -14   5  22        6.72       12.16     37.22 o 
 -13   5  22        1.48       11.47     37.32 o 
 -12   5  22       14.60       11.04     13.35 o 
 -11   5  22       10.89       10.10     14.41 o 
 -10   5  22       11.55       11.47     12.39 o 
  -9   5  22      116.95       90.41     35.04 o 
  -8   5  22        9.18       23.89     12.06 o 
  -7   5  22      196.47      152.67     55.04 o 
  -6   5  22       52.20       39.21     23.36 o 
  -5   5  22        0.09       21.44     17.27 o 
  -4   5  22        0.26        4.39     15.95 o 
  -3   5  22       19.99       26.18     20.05 o 
 -14   6  22       34.37       26.17     39.17 o 
 -13   6  22       27.40       27.13     12.72 o 
 -12   6  22        3.54       13.81     14.78 o 
 -11   6  22       10.89       15.11     12.54 o 
 -10   6  22        2.90        8.04     12.14 o 
  -9   6  22       98.31       95.28     31.24 o 
  -8   6  22       20.78       24.14     16.71 o 
  -7   6  22        5.88       34.97     19.58 o 
  -6   6  22        0.26       -2.97     22.37 o 
  -5   6  22        2.50       18.58     16.88 o 
  -4   6  22        5.45        0.98     25.89 o 
  -3   6  22        1.39       -5.88     21.36 o 
 -13   7  22        0.95       18.37     14.07 o 
 -12   7  22       18.93        5.79     19.88 o 
 -11   7  22        2.36        1.29     24.46 o 
 -10   7  22       19.10       37.61     18.94 o 
  -9   7  22       42.61       52.39     19.55 o 
  -8   7  22        1.90       -5.51     24.49 o 
  -7   7  22       18.59       15.14     16.27 o 
  -6   7  22       25.76        7.13     20.57 o 
  -5   7  22       15.94       19.90     18.34 o 
 -11   8  22       17.37       11.88     22.63 o 
 -10   8  22        3.31       24.76     17.77 o 
  -9   8  22       13.07       10.12     10.26 o 
  -8   8  22        1.85        8.88      8.70 o 
  -7   8  22        2.27       32.33     19.11 o 
 -16   1  23        1.68        4.87     14.63 o 
 -15   1  23        3.84        5.11     16.22 o 
 -14   1  23      252.61      219.88    102.76 o 
 -13   1  23       74.34       78.84     38.30 o 
 -12   1  23      218.05      157.29     70.99 o 
 -11   1  23       51.74       53.10     32.90 o 
 -10   1  23        1.04       14.88     31.13 o 
  -9   1  23        0.04      -17.99     39.29 o 
  -8   1  23       40.07       32.37     18.82 o 
  -7   1  23        1.05       -3.45     17.27 o 
  -6   1  23       15.83       15.47     16.52 o 
  -5   1  23        0.54       -5.23     17.90 o 
  -4   1  23       23.58       16.95     26.48 o 
  -3   1  23       19.83       30.30     33.05 o 
  -2   1  23        0.00        6.63     36.44 o 
 -16   2  23        1.40       10.44     15.32 o 
 -15   2  23        6.74       24.09     25.78 o 
 -14   2  23       38.02       41.58     27.14 o 
 -13   2  23        0.05        6.61     13.02 o 
 -12   2  23       12.28       24.36     15.85 o 
 -11   2  23      104.67      120.42     40.62 o 
 -10   2  23        0.09       -2.25     28.42 o 
  -9   2  23      182.34      149.91     44.16 o 
  -8   2  23        5.08        5.07     13.84 o 
  -7   2  23       11.56       18.77     12.91 o 
  -6   2  23       13.83       10.61     10.46 o 
  -5   2  23       75.90       48.90     19.05 o 
  -4   2  23       24.44        5.89     12.34 o 
  -3   2  23        0.78      -10.84     29.65 o 
  -2   2  23        0.93       21.15     38.50 o 
 -16   3  23        1.08      -10.50     29.50 o 
 -15   3  23       28.23       24.21     22.26 o 
 -14   3  23        1.13       -4.98     15.98 o 
 -13   3  23       28.00        6.09     22.40 o 
 -12   3  23       78.56       62.87     30.28 o 
 -11   3  23       45.48       24.36     14.27 o 
 -10   3  23       31.10       46.82     25.07 o 
  -9   3  23       25.06       32.04     22.74 o 
  -8   3  23      253.06      193.82     62.79 o 
  -7   3  23        0.40       16.04     17.55 o 
  -6   3  23       26.47       24.04     16.51 o 
  -5   3  23        5.78       24.33     16.08 o 
  -4   3  23       19.22       22.96      7.23 o 
  -3   3  23        5.66       -0.97     15.06 o 
 -15   4  23       11.05       15.49     17.71 o 
 -14   4  23        2.63       -3.74     12.09 o 
 -13   4  23       39.13       28.96     19.98 o 
 -12   4  23        6.64        7.59      8.53 o 
 -11   4  23        2.27        5.74     13.38 o 
 -10   4  23       18.39       25.95     18.08 o 
  -9   4  23       41.65       17.27     21.25 o 
  -8   4  23       35.82       47.15     20.55 o 
  -7   4  23      417.01      425.22     48.42 o 
  -6   4  23        4.12        9.44     16.60 o 
  -5   4  23       25.58       22.19     16.60 o 
  -4   4  23       43.59       44.15     16.87 o 
  -3   4  23        6.00        1.31     15.29 o 
 -14   5  23       60.94       60.25     45.41 o 
 -13   5  23        3.30       11.05     14.52 o 
 -12   5  23       15.20       18.61     14.55 o 
 -11   5  23       21.75        2.36     10.79 o 
 -10   5  23       41.38       22.58     21.48 o 
  -9   5  23        9.76       -4.36     16.78 o 
  -8   5  23        1.01        2.39     16.04 o 
  -7   5  23       35.55       10.51     21.74 o 
  -6   5  23       10.72        4.95     19.37 o 
  -5   5  23       23.04        7.03     18.61 o 
  -4   5  23       25.19       23.12     15.40 o 
 -13   6  23        4.88        9.34     19.02 o 
 -12   6  23        5.59       20.51     15.41 o 
 -11   6  23        0.98       12.40      9.83 o 
 -10   6  23        0.21       20.41     12.26 o 
  -9   6  23        8.09       -6.07     18.92 o 
  -8   6  23       33.74       30.94     20.69 o 
  -7   6  23       22.50       -0.76     21.37 o 
  -6   6  23       26.09       12.27     25.87 o 
  -5   6  23        8.04       25.01     20.80 o 
 -12   7  23        0.07        3.87     24.52 o 
 -11   7  23        2.08       -8.30     20.83 o 
 -10   7  23        9.61       15.98     20.16 o 
  -9   7  23       31.02       38.76     14.22 o 
  -8   7  23      155.46      131.57     48.38 o 
  -7   7  23       12.45       39.25     32.30 o 
 -16   0  24        6.40       15.77     26.45 o 
 -15   0  24       18.74       34.63     17.76 o 
 -14   0  24       17.48       -5.55     45.96 o 
 -13   0  24      150.54      195.64     83.37 o 
 -12   0  24       42.82       87.35     73.38 o 
 -11   0  24       57.10        9.20     41.80 o 
 -10   0  24        1.78       41.48     76.16 o 
  -9   0  24        3.35       12.14     23.08 o 
  -8   0  24       27.47       15.63     19.10 o 
  -7   0  24        0.74      -12.07     59.23 o 
  -6   0  24        5.62       -9.48     57.29 o 
  -5   0  24        1.53        4.62     33.57 o 
  -4   0  24        3.62       46.93     39.91 o 
  -3   0  24       22.22       21.59     58.68 o 
 -16   1  24       49.71       44.86     35.09 o 
 -15   1  24       50.51       61.84     46.52 o 
 -14   1  24       13.13       19.92     26.22 o 
 -13   1  24       24.78        4.53     46.25 o 
 -12   1  24       10.50       48.76     47.05 o 
 -11   1  24       11.70       32.47     20.93 o 
 -10   1  24        3.38       29.06     32.28 o 
  -9   1  24        5.11       25.33     25.65 o 
  -8   1  24        2.10       23.82     15.57 o 
  -7   1  24        0.00        6.57     19.06 o 
  -6   1  24        0.21       21.20     39.02 o 
  -5   1  24        2.29       -6.72     27.76 o 
  -4   1  24        4.11       -5.26     29.15 o 
  -3   1  24        5.11        5.31     33.96 o 
 -16   2  24        5.98        1.62     16.23 o 
 -15   2  24       87.40       47.89     31.50 o 
 -14   2  24        7.05       13.98     20.52 o 
 -13   2  24        0.04       11.26      9.58 o 
 -12   2  24       35.62       56.86     45.27 o 
 -11   2  24      105.74       92.49     39.14 o 
 -10   2  24       11.66        7.08     35.72 o 
  -9   2  24        7.70        4.16     25.65 o 
  -8   2  24       34.31       23.24     29.97 o 
  -7   2  24       57.04       54.17     26.22 o 
  -6   2  24       65.02       50.62     24.68 o 
  -5   2  24       10.05       -0.61     34.16 o 
  -4   2  24       20.84       23.12     22.43 o 
 -15   3  24       53.33       42.06     18.76 o 
 -14   3  24        7.86       19.23     17.58 o 
 -13   3  24       17.45       12.82     20.54 o 
 -12   3  24        0.00        7.50     17.73 o 
 -11   3  24       12.15       35.50     20.80 o 
 -10   3  24        5.33       19.12     26.44 o 
  -9   3  24        1.51       -0.13     22.80 o 
  -8   3  24       13.36        8.97     15.60 o 
  -7   3  24        6.02        9.56     19.28 o 
  -6   3  24       40.28       47.34     34.77 o 
  -5   3  24       30.69       19.65     11.61 o 
  -4   3  24        0.13       21.80     16.37 o 
 -14   4  24        3.37       23.82     19.75 o 
 -13   4  24       21.33       22.27     15.40 o 
 -12   4  24        1.98        3.83     14.33 o 
 -11   4  24      124.48       71.06     34.89 o 
 -10   4  24        1.33        3.12     11.00 o 
  -9   4  24        2.83       10.79     21.85 o 
  -8   4  24        0.94       18.31     16.03 o 
  -7   4  24        0.05      -16.28     21.77 o 
  -6   4  24        5.30       10.19     20.44 o 
  -5   4  24        2.38        7.65     14.26 o 
 -14   5  24        2.54       11.61     19.51 o 
 -13   5  24       14.73       12.39     19.65 o 
 -12   5  24        0.75        9.97      7.98 o 
 -11   5  24       19.30        4.90     13.40 o 
 -10   5  24       25.79       30.09     26.48 o 
  -9   5  24        3.20       22.29     22.89 o 
  -8   5  24        2.65       -5.23     19.03 o 
  -7   5  24        8.93       12.39     21.09 o 
  -6   5  24        4.81        2.37     13.56 o 
  -5   5  24       19.40       28.46     18.15 o 
 -12   6  24       49.10       18.69     19.62 o 
 -11   6  24        0.37        9.09     13.07 o 
 -10   6  24        0.54        8.33      9.77 o 
  -9   6  24        0.84        8.38     17.42 o 
  -8   6  24       65.65       57.82     25.87 o 
  -7   6  24        4.46       23.71     16.47 o 
 -15   1  25       21.32       30.79     34.85 o 
 -14   1  25      130.67      136.92     79.08 o 
 -13   1  25        6.57       13.56     25.10 o 
 -12   1  25        2.64       10.01     24.52 o 
 -11   1  25        0.40       -1.21     33.94 o 
 -10   1  25       78.50       47.46     42.50 o 
  -9   1  25        9.77       24.21     13.16 o 
  -8   1  25        3.15        7.49     36.55 o 
  -7   1  25        1.23       13.77     31.23 o 
  -6   1  25        1.01        9.82     23.61 o 
  -5   1  25        2.75      -15.41     29.78 o 
 -15   2  25        9.32       -6.44     18.32 o 
 -14   2  25        2.94        5.15     18.02 o 
 -13   2  25       72.54       77.24     48.00 o 
 -12   2  25       42.76       56.06     36.27 o 
 -11   2  25       18.49       -5.85     30.91 o 
 -10   2  25       34.21       25.88     20.83 o 
  -9   2  25        1.95      117.02     61.36 o 
  -8   2  25        4.68        7.63     18.59 o 
  -7   2  25       17.38       12.26     13.07 o 
  -6   2  25        7.39       -2.93     37.54 o 
  -5   2  25       71.20       30.38     45.63 o 
 -14   3  25        0.85        9.15     14.26 o 
 -13   3  25        0.86        6.38     14.24 o 
 -12   3  25        5.85      -14.62     58.45 o 
 -11   3  25       17.15       17.11     24.91 o 
 -10   3  25        0.73       12.12     33.27 o 
  -9   3  25        8.58       17.48     16.26 o 
  -8   3  25       56.10       23.36     36.08 o 
  -7   3  25        2.15       -7.46     23.73 o 
  -6   3  25        0.17       23.19     17.74 o 
 -14   4  25        2.63      -11.93     19.80 o 
 -13   4  25        2.11        9.08     11.21 o 
 -12   4  25       44.64       44.89     31.68 o 
 -11   4  25        5.65       -5.81     34.53 o 
 -10   4  25        5.72       14.59     28.57 o 
  -9   4  25        3.22       18.27     19.48 o 
  -8   4  25        0.03       -3.70     25.26 o 
  -7   4  25        7.45       22.34     21.05 o 
  -6   4  25        2.17       14.57     15.61 o 
 -12   5  25        3.54       13.18     10.66 o 
 -11   5  25       24.61       36.90     24.94 o 
 -10   5  25        5.90        9.41     18.79 o 
  -9   5  25       19.47       25.47     21.01 o 
  -8   5  25        0.96        4.27     14.89 o 
 -14   0  26       25.97        9.71     54.66 o 
 -13   0  26        0.59       37.59     22.94 o 
 -12   0  26       39.76       72.18     68.30 o 
 -11   0  26       32.71       29.69     53.04 o 
 -10   0  26        0.05       12.53     28.85 o 
  -9   0  26       34.59       47.67     55.95 o 
  -8   0  26       61.07       21.32     39.81 o 
  -7   0  26        3.92       22.52     34.31 o 
  -6   0  26        9.51       30.93     36.62 o 
 -14   1  26        3.58       10.63     20.16 o 
 -13   1  26       60.85       79.72     50.89 o 
 -12   1  26       46.69       -7.69     28.77 o 
 -11   1  26        1.16        0.07     24.00 o 
 -10   1  26       12.84      -16.47     36.60 o 
  -9   1  26        3.29       20.95     31.99 o 
  -8   1  26        6.72       16.03     30.43 o 
  -7   1  26        1.62       13.38     13.86 o 
  -6   1  26        1.96      -32.34     30.90 o 
 -14   2  26        2.49       20.18     35.46 o 
 -13   2  26        2.56        6.74     28.05 o 
 -12   2  26       21.15        6.15     27.35 o 
 -11   2  26       18.09       12.84     14.85 o 
 -10   2  26        0.00        3.56     29.31 o 
  -9   2  26       39.86       31.54     28.12 o 
  -8   2  26        2.06       37.97     33.55 o 
  -7   2  26        0.15       15.27     17.57 o 
 -13   3  26        2.46       41.80     32.40 o 
 -12   3  26        0.11       24.34     59.05 o 
 -11   3  26       51.16       89.06     47.05 o 
 -10   3  26        9.85       19.14     19.96 o 
  -9   3  26       19.79       31.12     13.36 o 
  -8   3  26       18.32        8.94     22.99 o 
 -12   4  26        0.26      -10.02     80.02 o 
 -11   4  26       23.02       35.67     31.52 o 
 -10   4  26        4.58       19.80     21.98 o 
  -9   4  26       26.45       35.97     24.07 o 
 -12   1  27        3.04       31.87     32.77 o 
 -11   1  27        6.19       21.77     22.50 o 
 -10   1  27       18.14        8.36     35.71 o 
  -9   1  27        1.08       -7.04     31.42 o 
 -12   2  27       37.49       22.25     26.98 o 
 -11   2  27        3.35       16.95      9.63 o 
 -10   2  27        4.29       20.57     21.46 o 
                                                 
